# Supplementary material for: Genome-wide DNA methylation and transcriptome analyses reveal the key gene for wool type variation in sheep
Source: J Anim Sci Biotechnol. 2023 Jul 8;14:88. doi: 10.1186/s40104-023-00893-6 (PMC10329393; doi:10.1186/s40104-023-00893-6)
Supplement: Supplementary file 2 — Additional file 2: Table S1. Information about part of the whole genome re-sequence data in this study. [file 40104_2023_893_MOESM2_ESM.xlsx]

## Sheet: Sheet1
Table S1. Information about part of the whole genome resequence data in this study
Breed	ID	Wool Type	SRA	Sex	Project	Data sources
Hu shep	H4	Coarse	SRR3036475	male	PRJNA304478	Public databases
Hu shep	H5	Coarse	SRR3036476	male	PRJNA304478	Public databases
Hu shep	H6	Coarse	SRR3036477	male	PRJNA304478	Public databases
Ujumuqin sheep	WZ1	Coarse	SRR3068438	male	PRJNA304478	Public databases
Ujumuqin sheep	WZ2	Coarse	SRR3068457	male	PRJNA304478	Public databases
Ujumuqin sheep	WZ3	Coarse	SRR3068467	male	PRJNA304478	Public databases
Tan sheep	T1	Coarse	SRR3061456	male	PRJNA304478	Public databases
Tan sheep	T2	Coarse	SRR3061457	male	PRJNA304478	Public databases
Tan sheep	T3	Coarse	SRR3061462	male	PRJNA304478	Public databases
Valley Tibetan sheep	VT1	Coarse	SRR2992628	male	PRJNA304478	Public databases
Valley Tibetan sheep	VT2	Coarse	SRR2992761	male	PRJNA304478	Public databases
Valley Tibetan sheep	VT7	Coarse	SRR2997424	female	PRJNA304478	Public databases
Australian Merino	AM1	Coarse	SRR2968869	male	PRJNA304478	Public databases
Australian Merino	AM3	Fine	SRR2970524	male	PRJNA304478	Public databases
Australian Merino	AM7	Fine	SRR2973635	female	PRJNA304478	Public databases
Australian Merino	AM2	Fine	SRR2970520	male	PRJNA304478	Public databases
Australian Merino	AM2	Fine	SRR2970521	male	PRJNA304478	Public databases
Australian Merino	AM2	Fine	SRR2970522	male	PRJNA304478	Public databases
Australian Merino	AM2	Fine	SRR2970523	male	PRJNA304478	Public databases
Australian Merino	AM4	Fine	SRR2970616	male	PRJNA304478	Public databases
Australian Merino	AM6	Fine	SRR2973610	female	PRJNA304478	Public databases
Australian Merino	AM6	Fine	SRR2973611	female	PRJNA304478	Public databases
Australian Merino	AM8	Fine	SRR2976378	female	PRJNA304478	Public databases
Australian Merino	AM8	Fine	SRR2976379	female	PRJNA304478	Public databases
Australian Merino	AM9	Fine	SRR2976380	female	PRJNA304478	Public databases
Australian Merino	AM9	Fine	SRR2976381	female	PRJNA304478	Public databases
Australian Merino	AM10	Fine	SRR2976383	female	PRJNA304478	Public databases
Australian Merino	AM10	Fine	SRR2976384	female	PRJNA304478	Public databases
Australian Merino	AM10	Fine	SRR2976386	female	PRJNA304478	Public databases
Australian Merino	AM10	Fine	SRR2976387	female	PRJNA304478	Public databases
Australian Merino	AM10	Fine	SRR2976388	female	PRJNA304478	Public databases
Australian Merino	AM5	Fine	SRR2970619	male	PRJNA304478	Public databases
Aohan Merino	15180	Coarse (ALC)	This study	female	PRJNA760647	Self-test datas
Aohan Merino	15190	Coarse (ALC)	This study	female	PRJNA760647	Self-test datas
Aohan Merino	15264	Coarse (ALC)	This study	female	PRJNA760647	Self-test datas
Aohan Merino	15188	Fine (MF)	This study	female	PRJNA760647	Self-test datas
Aohan Merino	15268	Fine (MF)	This study	female	PRJNA760647	Self-test datas
Aohan Merino	15270	Fine (MF)	This study	female	PRJNA760647	Self-test datas
