# Supplementary material for: Genome-wide DNA methylation and transcriptome analyses reveal the key gene for wool type variation in sheep
Source: J Anim Sci Biotechnol. 2023 Jul 8;14:88. doi: 10.1186/s40104-023-00893-6 (PMC10329393; doi:10.1186/s40104-023-00893-6)
Supplement: Supplementary file 3 — Additional file 3: Table S2. Information about part of the RNA-seq data in this study. [file 40104_2023_893_MOESM3_ESM.xlsx]

## Sheet: Sheet1
TableS2. Information about part of the RNA-seq data in this study
Breed	Sample ID	Wool Type	Sex	Tissue	Stage	Source	Project	Data sources
Tan Sheep	SRR747865	Coarse	female	Skin, shoulder	Adult	China, Ningxia	PRJNA182914	Public databases
Tan Sheep	SRR765903	Coarse	male	Skin, shoulder	Birth	China, Ningxia	PRJNA182914	Public databases
Tan Sheep	SRR765908	Coarse	female	Skin, shoulder	Birth	China, Ningxia	PRJNA182914	Public databases
Tan Sheep	SRR765910	Coarse	male	Skin, shoulder	Adult	China, Ningxia	PRJNA182914	Public databases
Super Merino	SRR5319011	Fine	male	Skin, shoulder	Adult	China, Jilin	PRJNA378408	Public databases
Super Merino	SRR5319012	Fine	male	Skin, shoulder	Adult	China, Jilin	PRJNA378408	Public databases
Super Merino	SRR5319013	Fine	male	Skin, shoulder	Adult	China, Jilin	PRJNA378408	Public databases
Small Tail Han	SRR5319014	Coarse	male	Skin, shoulder	Adult	China, Jilin	PRJNA378408	Public databases
Small Tail Han	SRR5319015	Coarse	male	Skin, shoulder	Adult	China, Jilin	PRJNA378408	Public databases
Small Tail Han	SRR5319016	Coarse	male	Skin, shoulder	Adult	China, Jilin	PRJNA378408	Public databases
Aohan fine wool sheep	SRR10854691	fine	NA	Skin, shoulder	Birth	China, Inner Mongolia Autonomous Region	PRJNA595784	Public databases
Aohan fine wool sheep	SRR10854692	fine	NA	Skin, shoulder	Birth	China, Inner Mongolia Autonomous Region	PRJNA595784	Public databases
Aohan fine wool sheep	SRR10854693	fine	NA	Skin, shoulder	Birth	China, Inner Mongolia Autonomous Region	PRJNA595784	Public databases
Aohan fine wool sheep	SRR10854694	fine	NA	Skin, shoulder	Embryo	China, Inner Mongolia Autonomous Region	PRJNA595784	Public databases
Aohan fine wool sheep	SRR10854695	fine	NA	Skin, shoulder	Embryo	China, Inner Mongolia Autonomous Region	PRJNA595784	Public databases
Aohan fine wool sheep	SRR10854696	fine	NA	Skin, shoulder	Embryo	China, Inner Mongolia Autonomous Region	PRJNA595784	Public databases
Aohan fine wool sheep	SRR10854697	fine	NA	Skin, shoulder	Embryo	China, Inner Mongolia Autonomous Region	PRJNA595784	Public databases
Aohan fine wool sheep	SRR10854698	fine	NA	Skin, shoulder	Embryo	China, Inner Mongolia Autonomous Region	PRJNA595784	Public databases
Aohan fine wool sheep	SRR10854699	fine	NA	Skin, shoulder	Embryo	China, Inner Mongolia Autonomous Region	PRJNA595784	Public databases
Tibetan sheep	SRR6364521	coarse	NA	Skin, right-sided dorsal	Embryo	China, Qinghai	PRJNA421633	Public databases
Tibetan sheep	SRR6364522	coarse	NA	Skin, right-sided dorsal	Embryo	China, Qinghai	PRJNA421633	Public databases
Tibetan sheep	SRR6364523	coarse	NA	Skin, right-sided dorsal	Embryo	China, Qinghai	PRJNA421633	Public databases
Tibetan sheep	SRR6364524	coarse	NA	Skin, right-sided dorsal	Embryo	China, Qinghai	PRJNA421633	Public databases
Tibetan sheep	SRR6364525	coarse	NA	Skin, right-sided dorsal	Embryo	China, Qinghai	PRJNA421633	Public databases
Tibetan sheep	SRR6364526	coarse	NA	Skin, right-sided dorsal	Embryo	China, Qinghai	PRJNA421633	Public databases
Merino sheep	3	fine	Male	Skin	Adult	China, Inner Mongolia Autonomous Region	PRJNA760789	Self-test data
Merino sheep	6	Fine	Female	Skin	Adult	China, Inner Mongolia Autonomous Region	PRJNA760789	Self-test data
Merino sheep	24	Fine	Female	Skin	Adult	China, Inner Mongolia Autonomous Region	PRJNA760789	Self-test data
Merino sheep	25	Fine	Male	Skin	Adult	China, Inner Mongolia Autonomous Region	PRJNA760789	Self-test data
Merino sheep	26	Fine	Female	Skin	Adult	China, Inner Mongolia Autonomous Region	PRJNA760789	Self-test data
Merino sheep	52	Fine	Feamle	Skin	Adult	China, Inner Mongolia Autonomous Region	PRJNA760789	Self-test data
Merino sheep	54	Fine	Female	Skin	Adult	China, Inner Mongolia Autonomous Region	PRJNA760789	Self-test data
Merino sheep	62	fine	Female	Skin	Adult	China, Inner Mongolia Autonomous Region	PRJNA760789	Self-test data
Merino sheep	15180	Coarse (ALC)	Female	Skin	Birth	China, Inner Mongolia Autonomous Region	PRJNA760789	Self-test data
Merino sheep	15190	Coarse (ALC)	Female	Skin	Birth	China, Inner Mongolia Autonomous Region	PRJNA760789	Self-test data
Merino sheep	15264	Coarse (ALC)	Female	Skin	Birth	China, Inner Mongolia Autonomous Region	PRJNA760789	Self-test data
Merino sheep	15188	MF (MF)	Female	Skin	Birth	China, Inner Mongolia Autonomous Region	PRJNA760789	Self-test data
Merino sheep	15268	MF (MF)	Female	Skin	Birth	China, Inner Mongolia Autonomous Region	PRJNA760789	Self-test data
Merino sheep	15270	MF (MF)	Female	Skin	Birth	China, Inner Mongolia Autonomous Region	PRJNA760789	Self-test data
