# Supplementary material for: Genome-wide DNA methylation and transcriptome analyses reveal the key gene for wool type variation in sheep
Source: J Anim Sci Biotechnol. 2023 Jul 8;14:88. doi: 10.1186/s40104-023-00893-6 (PMC10329393; doi:10.1186/s40104-023-00893-6)
Supplement: Supplementary file 4 — Additional file 4: Table S3. The evaluation of WGBS data. [file 40104_2023_893_MOESM4_ESM.xlsx]

## Sheet: Sheet1
Table S3. The evaluation of WGBS data
Sample	ReadSum	BaseSum	Q30 (%)
15268	521.7M	78.2G	90.17
15270	530.0M	79.5G	90.33
15188	566.6M	84.9G	90.06
15190	519.7M	77.9G	90.41
15180	521.0M	78.1G	91.53
15264	522.5M	78.3G	90.11
