# Supplementary material for: Genome-wide DNA methylation and transcriptome analyses reveal the key gene for wool type variation in sheep
Source: J Anim Sci Biotechnol. 2023 Jul 8;14:88. doi: 10.1186/s40104-023-00893-6 (PMC10329393; doi:10.1186/s40104-023-00893-6)
Supplement: Supplementary file 6 — Additional file 6: Table S4. The list of DEGs between ALC and MF wool lambs. [file 40104_2023_893_MOESM6_ESM.xlsx]

## Sheet: up
Table S4. The list of DEGs between ALC and MF wool lambs
transcripts	ALC1	ALC2	ALC3	MF1	MF2	MF3	P-value	foldchange	Genename
XM_004010268.3	0.0524834	0.0564158	0.129854	0	0	0	0.0340827	#DIV/0!	LOC101106331
XM_004020212.3	0.0471277	0.0336197	0.0465083	0	0	0	0.000649193	#DIV/0!	CCDC172
XM_012100447.2	0.0438012	0.0112323	0.0549091	0	0	0	0.0489981	#DIV/0!	HMGCLL1
XM_012176564.2	0.028959	0.0206925	0.0195693	0	0	0	0.00146196	#DIV/0!	LOC105614986
XM_015104309.1	0.0258066	0.0286727	0.0133373	0	0	0	0.00863462	#DIV/0!	TMEM72
XM_004017835.3	0.0256821	0.0536584	0.024671	0	0	0	0.0217691	#DIV/0!	ODF3L1
XM_004009903.2	0.0233372	0.0239422	0.0453519	0	0	0	0.0130009	#DIV/0!	AFP
XM_015099398.1	0.0175374	0.0182176	0.0167602	0	0	0	2.00039e-06	#DIV/0!	LOC105611356
XM_015098019.1	0.016108	0.0183028	0.0155632	0	0	0	3.76654e-05	#DIV/0!	LOC106991369
XM_012183605.2	0.0116019	0.0258304	0.0237364	0	0	0	0.0100522	#DIV/0!	ANXA13
XM_012175771.2	0.0102003	0.0104556	0.019716	0	0	0	0.0126544	#DIV/0!	SMC1B
XM_012183604.2	0.0100143	0.0209628	0.019095	0	0	0	0.0078396	#DIV/0!	ANXA13
XM_012183606.2	0.00961604	0.0190265	0.0176223	0	0	0	0.00624753	#DIV/0!	ANXA13
XM_015094524.1	0.0194275	0.0240272	0.0186458	0	0	1.93237e-24	0.000248538	3.21369e+22	ACOXL
XM_012148215.2	0.0886869	0.136172	0.0426999	1.57607e-18	3.11395e-25	8.90191e-25	0.0297899	1.69763e+17	AGTR1
XM_015101270.1	0.159849	0.202555	0.408789	2.27218e-08	2.51698e-15	2.35795e-12	0.0287104	3.39372e+07	NLN
XM_012175526.2	0.043782	0.119516	0.134156	4.3802e-13	1.42083e-08	6.38981e-11	0.0240039	2.08409e+07	TAPBPL
NM_001205149.1	0.0359851	0.0403239	0.0382878	9.08127e-26	2.15033e-07	5.39749e-07	6.90353e-06	151828	UGT1A4
XM_012104141.2	0.25991	0.336184	0.117152	6.51709e-06	3.51977e-07	1.24174e-08	0.0207691	103647	PDXDC1
XM_004015961.3	0.0364076	0.0408622	0.0416453	5.98167e-21	1.16557e-06	7.45837e-23	1.70126e-05	102023	GRIA4
XM_015099761.1	0.0747173	0.195933	0.170752	5.0009e-09	5.37697e-06	6.3201e-11	0.0163466	82014.1	TCEA2
XM_012188161.1	2.80562e-06	5.21782e-06	3.38748e-06	2.04202e-10	3.05605e-14	6.68767e-11	0.00636834	42089.7	PFKFB3
XM_012105266.2	0.0221156	0.0228513	0.0206807	2.10206e-11	8.59484e-07	1.47074e-06	4.29402e-06	28171.9	PLA2G12B
XM_012186040.2	0.144272	0.13946	0.251786	3.33975e-16	3.91595e-08	7.65429e-05	0.00823326	6992.74	GRB7
XM_015100758.1	0.165199	0.133664	0.148693	2.48613e-15	2.15473e-05	0.00013878	8.13985e-05	2791.5	FUT4
XM_015103203.1	1.20072	0.969692	1.25923	0.00217234	6.13526e-09	2.18025e-11	0.000206656	1578.77	RBM4B
XM_012107096.1	0.00650517	0.0147367	0.00634124	1.90325e-07	1.19665e-05	5.89071e-06	0.0295102	1528.36	FAM58A
XM_012171404.2	0.0265329	0.0117165	0.0164074	6.55693e-07	6.30932e-11	3.72099e-05	0.0140961	1443.44	EML6
XM_015094064.1	0.0406904	0.0281534	0.0472597	9.15731e-05	2.14189e-18	2.62274e-15	0.00231367	1267.88	SOX5
XM_004015548.2	0.35661	0.192844	0.198084	2.7818e-05	3.01024e-10	0.000849897	0.00979584	851.687	ABCC11
XM_015104935.1	0.00666133	0.00370988	0.00193181	2.39072e-08	9.66144e-10	2.06809e-05	0.0412111	594.184	ACRC
XM_015102345.1	0.000280775	0.000189077	0.000163005	5.03581e-08	9.81794e-07	4.1879e-08	0.00413763	589.235	C19H3orf67
XM_012106149.2	0.000655725	0.000217003	0.000868722	3.05807e-06	1.5592e-19	1.3589e-08	0.0391562	566.942	LOC105605313
XM_012190269.2	0.000165731	0.000206532	4.90169e-05	9.19833e-07	3.95858e-09	4.96071e-09	0.0411999	453.598	ZNF382
XM_004007767.3	6526.93	6125.33	7927.65	22.9263	17.7364	20.9621	0.000234153	333.955	SOSTDC1
XM_012178337.2	1.21566e-06	8.52835e-07	1.52746e-06	3.18922e-09	8.5087e-09	1.01627e-10	0.00359217	304.753	CLK4
XM_015097392.1	0.0343886	0.0178428	0.0469313	1.30191e-23	2.40027e-18	0.000339701	0.0173907	291.911	CFAP206
XM_012107713.2	0.596712	1.80428	1.24105	0.0134434	4.86223e-06	0.000197383	0.0256614	266.901	BEX5
XM_012190701.1	0.212757	0.0590304	0.182919	0.00184725	8.37122e-07	2.90883e-12	0.0326786	246.042	G-carboxyglutamic acid
XM_012188017.2	0.408868	0.219162	0.373779	3.28872e-06	3.05937e-06	0.00534575	0.0046903	187.18	ZNF654
NM_001104931.1	218.482	216.739	257.673	1.31188	1.43166	1.16059	6.72624e-05	177.477	FTO
XM_012105270.1	0.206826	0.386683	0.459189	3.50169e-14	0.00609166	6.16014e-05	0.00967131	171.08	NUDT13
XM_012187790.2	0.033968	0.0511429	0.0622209	0.000467954	4.4939e-11	0.000427276	0.00403308	164.574	ROBO2
XM_015103492.1	10.6965	10.3986	11.0155	0.200306	0.00445696	4.63437e-09	6.09574e-07	156.818	METTL10
XM_012104026.1	0.341884	0.135583	0.152042	7.81498e-09	0.00411497	2.97376e-06	0.0345614	152.869	ZNF263
XM_012098257.2	0.00303244	0.00693955	0.00483945	9.37225e-10	9.84751e-05	7.36855e-08	0.0122306	150.294	B3GNT5
XM_015099337.1	0.00350719	0.00690099	0.0104766	8.7704e-07	0.00013885	3.17488e-06	0.0264081	146.147	RALGPS2
XM_012138662.2	0.155618	0.153932	0.251825	6.21339e-14	0.000686281	0.00374012	0.00458005	126.824	SPOPL
XM_012180990.2	0.128123	0.222172	0.290121	0.000495607	0.000322022	0.00482878	0.0107985	113.42	HAUS4
XM_012181722.2	48.0428	57.4513	57.7082	0.291125	0.24513	0.905545	7.1549e-05	113.193	ARID4A
XM_012188373.2	0.129865	0.120463	0.267586	0.00109827	5.59542e-08	0.00357738	0.0228213	110.767	THNSL1
XM_012094714.1	0.023497	0.107641	0.0751196	9.21485e-08	0.00186186	4.01317e-07	0.0498067	110.751	LOC101107891
XM_015099335.1	0.0844941	0.0374141	0.0409753	3.96647e-06	0.00168471	7.17518e-06	0.0238493	96.0484	RALGPS2
XM_015099803.1	16.3253	16.4706	17.3138	0.23871	0.186555	0.148884	7.3644e-07	87.2766	TCF15
XM_015091785.1	0.0203585	0.0441336	0.0411905	1.52865e-12	0.00146402	0	0.00978758	72.1867	DAB1
XM_012186788.2	0.308289	0.199495	0.212843	0.000169686	0.00625272	0.00371123	0.00230828	71.1124	USP16
XM_015100557.1	0.00943931	0.032302	0.0178621	0.000203337	0.00063368	0.00012871	0.0429368	61.7187	SPINT2
XM_012181639.2	0.121691	0.251171	0.110193	0.00686497	0.00105941	1.42598e-05	0.0248948	60.8485	LRRFIP1
XM_012176676.2	0.0973322	0.211271	0.175075	3.15991e-05	0.00792384	2.99971e-08	0.00928568	60.7983	KMT2E
XM_015100988.1	0.0212565	0.0273706	0.0119837	0.00105835	2.20778e-05	2.17296e-05	0.011497	54.9931	PLEKHA7
XM_012177171.2	0.15165	0.294635	0.163709	6.68452e-06	0.00338109	0.007993	0.0121319	53.5987	EXTL2
XM_015091787.1	0.00657545	0.0144533	0.00696858	6.66539e-13	0.00053278	0	0.0235126	52.5494	DAB1
XM_015096250.1	0.00670883	0.0120795	0.00390117	2.9556e-15	7.27944e-05	0.000394185	0.0368043	48.5878	TLR1
XM_015101926.1	0.34766	0.276788	0.499581	0.0232734	7.73946e-06	1.5994e-15	0.00517464	48.2808	SH3GL3
XM_015092693.1	0.184931	0.0798925	0.070266	0.00696733	0.00143501	4.7372e-08	0.0415371	39.8803	ADARB1
XM_004013602.2	17.7671	18.8835	20.2664	0.598627	0.361318	0.501836	1.41413e-05	38.9367	TGFB2
XM_015103624.1	0.480481	0.218593	0.176976	0.00443864	7.56686e-09	0.0189293	0.0404725	37.4894	TTC39C
XM_012182463.2	0.325746	0.251622	0.493177	0.0229269	0	0.00717184	0.00844466	35.5678	C8H6orf58
XM_015095399.1	0.0226318	0.0230439	0.0217044	0	0.00104964	0.000924926	1.87904e-06	34.1239	CHRM2
XM_012189962.2	416.744	518.2	417.098	12.9967	13.4579	14.0809	0.00020519	33.3544	CTCF
XM_015101228.1	0.905504	1.04971	0.376064	0.0752338	0.000104951	0.00037067	0.0218815	30.7925	FBXW11
XM_015099668.1	0.513424	0.456697	0.134573	0.0164626	0.0194418	1.63121e-07	0.039319	30.7674	KIZ
XM_012097295.2	0.0131464	0.0078959	0.0170375	0.000249593	4.63909e-08	0.00105377	0.0100664	29.2156	MAP9
XM_004009591.3	0.603105	0.259249	0.937008	0.00190625	0.0165431	0.046586	0.0420521	27.6675	SEC24D
NM_001280716.1	31795.5	41772.8	41884.2	1318.95	1350.54	1510.63	0.000376269	27.6194	KRT71
XM_012183683.2	0.000543313	0.000341883	0.00023053	6.41055e-06	3.4727e-05	5.36726e-22	0.0177356	27.1218	ST18
NM_001009739.1	63001.1	53012.9	73260.3	2232.57	2415.55	2746.62	0.000488404	25.5958	KRT25
XM_012187650.1	0.289666	0.459701	0.364255	0.013583	0.000353776	0.0327613	0.00207989	23.8472	LOC101122372
XM_015100400.1	0.096344	0.0634674	0.050693	0.00437541	0.000337025	0.00459831	0.00800518	22.6088	C14H16orf95
XM_012105328.2	0.0946291	0.137199	0.161064	0.00192545	8.62662e-06	0.0158013	0.00337135	22.1529	USP54
XM_015099647.1	17.4729	19.2507	18.6769	0.997022	0.670033	0.915826	5.00858e-06	21.4491	OVOL2
XM_015104884.1	0.0964303	0.13899	0.258432	2.39906e-11	0.0258602	6.51479e-05	0.0339502	19.049	FGD1
XM_012190109.2	0.494121	0.16056	0.337965	0.00183463	0.000621959	0.0504872	0.0327571	18.7491	PVRL3
XM_012172845.2	0.328172	0.0881167	0.316435	0.0414876	1.47798e-08	3.27608e-07	0.043953	17.6611	MTA3
XM_015091672.1	3.25592	2.5613	1.95908	1.39912e-05	0.445838	0.00662762	0.00373743	17.186	TM2D1
XM_004019688.3	53116	30068.6	40144.4	2642.53	2731.01	2846.57	0.00453042	15.0033	CST6
XM_004003547.2	0.0348903	0.0405669	0.026047	5.72657e-33	2.031e-32	0.00683659	0.00277102	14.8472	LEXM
XM_012097291.2	0.79179	0.643214	0.256962	0.0736301	2.38783e-06	0.0427862	0.0309128	14.5335	MAP9
XM_012179776.2	0.0481674	0.0783303	0.0614157	0.00410502	0.00863618	0.000808217	0.00298345	13.8687	TBC1D19
XM_012188222.2	0.794596	0.679146	0.694289	6.12827e-05	0.153873	0.00413854	0.000422104	13.7153	LOC101109989
XM_015099296.1	0.179689	0.0770972	0.0853418	0.0130781	0.00627085	0.00595253	0.0328657	13.522	PLEKHN1
XM_012189889.2	0.201948	0.258508	0.097293	4.62112e-07	0.000100664	0.041818	0.0250682	13.3054	DZIP3
NM_001185016.1	2211.37	2181.81	2206.26	163.076	169.146	167.761	2.63347e-09	13.1993	CLDN1
XM_015092180.1	1.31978	0.432444	0.735844	3.84065e-05	0.00784068	0.185667	0.0458897	12.8552	HIPK1
XM_015103446.1	0.120602	0.033209	0.0944662	2.78904e-05	2.1632e-06	0.0198322	0.0464575	12.4999	TACC2
XM_004015139.3	1.77233	0.665072	2.29271	8.45404e-06	6.66048e-05	0.39297	0.0438533	12.0345	NUDT19
XM_012099627.2	0.338673	0.20537	0.232289	9.11518e-10	0.0165955	0.0495581	0.00541039	11.7353	CNTN4
XM_004004112.2	0.925301	0.315307	0.486564	0.00700803	0.133412	0.0132673	0.0480146	11.2382	KIF27
XM_012112530.1	0.0897087	0.204775	0.29217	0.0505369	0.00185945	8.61946e-05	0.0431079	11.1781	ZNF618
XM_012186218.2	0.184899	0.279865	0.136671	0.0263937	7.26383e-23	0.0277598	0.0132617	11.1061	HIGD1B
XM_012108129.1	0.28756	0.716047	0.417321	1.3968e-05	0.0304609	0.0997324	0.0298402	10.9128	LOC105605939
XM_012182405.2	0.618977	0.767329	1.42437	0.119492	0.100723	0.0400012	0.0267974	10.8013	SENP6
XM_012102893.2	0.304509	0.537617	0.361781	0.0719206	0.0396503	0.000127558	0.00761041	10.7782	LOC101116273
XM_012096792.2	0.68852	1.20375	1.28233	3.41265e-06	0.257336	0.046378	0.00911136	10.4525	LOC101118051
XM_004021515.3	0.0563335	0.049501	0.0262757	0.00825341	1.30452e-05	0.00478389	0.0134819	10.1231	SFTPD
XM_004008130.3	4.56629	8.37342	6.40717	0.734455	0.0666636	1.1172	0.00702967	10.0854	LOC101114011
XM_004016863.3	2.52417	2.20842	1.54677	3.9305e-06	0.000183619	0.626239	0.00609515	10.0241	KCNMB1
XM_012189956.2	0.0358619	0.0781597	0.0738651	0.00600976	0.00179494	0.0110965	0.0147391	9.94045	ZDHHC1
XM_012184227.2	0.0177104	0.00774909	0.0180256	0	0.00440517	0	0.0240138	9.87138	RIMS1
XM_012187266.2	0.158357	0.194703	0.111287	0.0232861	0.0289679	0.00108908	0.00587972	8.7049	FMO3
XM_004005699.3	0.863301	0.336498	0.847399	4.31675e-07	0.13514	0.102319	0.0274258	8.62126	GEN1
XM_012142668.2	0.171687	0.162819	0.182759	0.0337623	0.0058477	0.0212246	0.000105485	8.5028	ALS2
XM_012175007.2	0.182444	0.121273	0.0879889	0.0147476	0.0174446	0.0143017	0.0141733	8.42489	LOC101121414
XM_012177030.2	0.189267	0.247355	0.348066	5.11035e-07	0.0570978	0.0362875	0.00948727	8.40264	PTPRZ1
XM_015105108.1	1.32292	1.11947	1.22926	0.083929	0.271045	0.0893872	0.00022513	8.26275	MORC4
NM_001114763.2	9316.74	6660.52	7856.21	992.341	832.125	1102.04	0.000834282	8.144	KRT27
XM_004018303.3	0.152954	0.0585794	0.0944771	0.00760077	2.75446e-11	0.0303381	0.0367833	8.06589	GRM7
XM_012131057.2	1.0442	0.72656	0.509099	0.0778283	0.0641979	0.15201	0.0137379	7.75368	HIBCH
XM_015098986.1	0.00314089	0.00666248	0.00626462	0	0	0.00211881	0.0243118	7.5835	KCNJ16
XM_012162172.2	0.41506	0.364298	0.266763	0.0387351	0.0014389	0.0984268	0.00430951	7.54773	CIZ1
XM_015093445.1	0.226259	0.12636	0.118973	0.0140537	0.0229213	0.0256445	0.017242	7.53109	TMEM163
XM_012105509.2	0.107595	0.0521744	0.0867335	0.0151001	0.00137735	0.0170172	0.0136655	7.35947	ARHGAP22
XM_004013547.3	0.692034	0.386558	1.00743	0.0525921	0.00101648	0.229853	0.0352973	7.35908	ZC3H11A
XM_012106378.2	0.0446349	0.123669	0.103294	0.0333461	0.0038542	0.000288945	0.0394496	7.24471	MAP7D2
XM_015092393.1	0.213524	0.132969	0.0994771	0.00124995	0.017614	0.0427062	0.0234491	7.24329	NRIP1
XM_012184567.2	0.397564	0.593849	0.221889	0.159547	4.4437e-05	0.00952618	0.0432505	7.17432	SERTM1
XM_015096200.1	0.3944	0.444038	0.261408	1.40785e-12	0.122101	0.0313305	0.00862526	7.1683	FAM172A
XM_004004284.3	0.117254	0.0379174	0.0780837	0.0246926	0.00795727	0.00019823	0.0497403	7.10102	FAM166B
XM_015100131.1	1.45088	1.15209	1.05269	0.000303484	0.0686542	0.450652	0.0047622	7.03539	LOC101116597
NM_001306104.1	0.35632	0.637942	0.317506	0.0520862	0	0.134659	0.0257627	7.02438	KISS1
XM_012098804.1	0.552075	0.509989	0.898103	1.13074e-05	0.0992144	0.180318	0.0137559	7.01202	KIAA0391
XM_012183446.2	0.0216011	0.0158467	0.0232202	0.00649479	2.54972e-05	0.00216823	0.00413034	6.98254	SMPD5
XM_012095451.2	2.19846	3.87758	2.4776	0.651687	0.0165422	0.588717	0.0120272	6.8051	C15H11orf57
XM_012176911.2	0.840769	0.386956	1.00137	0.121254	0.144137	0.0671921	0.0270256	6.70235	SNX7
XM_015095868.1	0.24152	0.229781	0.297829	0.0531961	0.0399155	0.0225305	0.000670553	6.65095	MLLT1
XM_012188275.2	0.0187447	0.0180959	0.0368099	0.00961352	1.38456e-06	0.00168268	0.037976	6.51913	CCDC7
XM_012179893.2	0.380899	0.432128	0.293088	9.79594e-28	0.0663641	0.103383	0.00351317	6.51624	YIPF7
XM_012100760.2	0.440963	0.308671	0.227825	0.090384	0.0343142	0.0257045	0.0134914	6.49894	ENPP4
XM_015092669.1	3.84577	1.62736	2.97415	1.173	0.000126539	0.132079	0.0329445	6.47201	C2CD2
XM_004013616.3	0.127393	0.180861	0.167618	2.15976e-05	0.073121	0.00159214	0.00992332	6.36747	FAM177B
XM_015100739.1	8.79592e-05	0.000194492	0.000130483	3.90673e-06	2.22531e-08	6.14153e-05	0.0345	6.31936	SOX6
XM_012103140.1	0.451049	0.176442	0.377109	0.00893933	0.00273119	0.147606	0.040913	6.30729	PTPRE
XM_012145728.1	0.0942635	0.0979088	0.179122	0.0242703	9.24415e-07	0.0362301	0.0251075	6.13696	TMEM169
XM_012107700.2	0.360698	0.858828	0.482791	0.0732916	0.0267044	0.178831	0.0387118	6.10527	ARMCX2
XM_012100228.2	0.372458	0.174738	0.191916	0.00724846	0.0356855	0.0788037	0.0365283	6.07135	MBD4
XM_012176524.2	0.306952	0.365055	0.195026	0.100086	0.0443118	7.40018e-06	0.0139692	6.00416	BCAR3
XM_015101256.1	0.277824	0.504102	0.377866	0.0226177	0.0544144	0.116646	0.0105578	5.98824	OCLN
XM_012100848.2	0.134519	0.130773	0.254582	0.0296186	0.0523418	0.00593457	0.0282121	5.91472	TMEM14A
XM_012095886.1	0.985291	0.806107	0.914006	0.0267817	0.319771	0.111806	0.00179224	5.90238	MYLK
XM_015094145.1	0.349338	0.599462	0.405858	0.0722994	0.156627	0.000665645	0.0131024	5.90029	NTMT1
XM_012100921.2	0.00463928	0.0101208	0.00723694	0.00342406	0.00029806	8.26737e-06	0.0340326	5.8967	C2
XM_012186140.2	0.644574	0.437801	0.269901	0.0363676	0.047891	0.145894	0.0302957	5.87555	RUNDC1
XM_015103319.1	0.231693	0.281623	0.466156	0.00939389	0.0361831	0.121283	0.0264396	5.87003	SLC16A12
XM_012104421.1	0.883237	0.964633	1.06148	0.0191111	0.00477809	0.472709	0.00768999	5.85855	CRCP
XM_012099237.2	1.62771	1.35473	1.17258	0.0328304	0.00103148	0.679782	0.0112301	5.82227	HYAL2
XM_015102051.1	1.65329	1.18628	1.00515	0.17005	0.244006	0.251607	0.00554552	5.77576	SLC25A29
XM_012103302.2	0.48307	0.411057	0.881045	0.195405	0.00421159	0.108665	0.0352062	5.75828	DSEL
XM_015096891.1	1.72707	0.970082	1.42314	0.169275	0.420729	0.135201	0.00889175	5.68156	CHD8
XM_012104120.1	0.478	0.394523	0.220676	0.0728914	0.0126236	0.107651	0.0205324	5.65937	TXNDC11
XM_012099259.2	0.686193	0.42828	0.511357	0.148737	0.00364957	0.1371	0.00750146	5.61624	LOC101122140
XM_012101644.2	0.0943892	0.242324	0.191554	0.00175241	0.00487429	0.0879755	0.0492146	5.58409	CCDC89
XM_015094730.1	1.54102	1.63321	1.17373	0.383269	0.132229	0.264929	0.00166722	5.57126	PPHLN1
XM_015101017.1	0.48594	0.63229	0.395377	0.263439	2.92402e-05	0.00854447	0.0200853	5.56447	MICAL2
XM_012101937.2	0.318916	0.390527	0.187502	0.0652646	0.025707	0.0710232	0.0160306	5.53687	TMEM109
XM_015097826.1	0.148015	0.175935	0.0756729	0.071783	0.000698003	1.11308e-08	0.0461925	5.51348	STAU2
XM_012094663.2	0.085277	0.178954	0.170732	0.0546044	0.0134218	0.0117315	0.0231556	5.45355	GRAMD1C
XM_015100474.1	0.289322	0.161906	0.236447	0.0358301	5.06716e-09	0.0904005	0.0145334	5.44777	EXOC3L1
XM_015097515.1	0.0338786	0.0738032	0.0921487	0.00346192	0.0200154	0.0133473	0.0383212	5.42655	MAP3K4
XM_012104587.2	0.477555	0.783363	0.596086	0.210541	0.132625	0.000156704	0.00955005	5.40891	ZNF789
XM_012094771.2	0.945962	1.72722	1.34575	0.743209	1.89585e-07	7.41243e-06	0.0311068	5.40749	TMEM86B
XM_004004467.3	1.75489	1.16646	2.62239	0.999646	0.000168843	0.0313439	0.0482938	5.37622	LOC101123441
XM_012182469.2	45.7604	29.883	36.1202	0.0720665	0.0233956	20.7272	0.0217054	5.36741	ECHDC1
XM_015095471.1	0.00991285	0.00667682	0.0105305	2.59282e-05	0.000504847	0.00455074	0.01705	5.33702	MEF2C
XM_012095248.2	0.334296	0.710335	0.685184	0.0204858	0.307713	1.00386e-11	0.040783	5.27063	GTF2E1
XM_015093481.1	1.81401	1.30339	1.57677	1.44494e-13	0.357285	0.547694	0.00441343	5.18705	KCTD18
XM_012175115.1	0.00157538	0.00335259	0.00421899	0.000462345	0.000622808	0.000701045	0.0348291	5.12092	PPFIBP1
XM_015103233.1	0.000182195	0.000115118	0.000128897	4.46024e-05	1.99763e-05	1.91505e-05	0.00666338	5.09034	CTTN
XM_015102804.1	0.00586021	0.0125045	0.0115947	0.00590626	0	0	0.0488286	5.07248	MOG
XM_012182743.2	0.166701	0.291313	0.346225	0.00101294	0.00325257	0.155898	0.0437379	5.02135	KLHL32
XM_012098875.1	2.96016	2.75649	2.86111	0.270367	1.42337	0.0253423	0.00627319	4.98975	FANCM
XM_012178868.1	2.1421	1.28925	2.13569	0.381378	0.144809	0.590369	0.00884898	4.9859	AP4B1
XM_015102428.1	0.0624444	0.0837572	0.0773518	0.0192768	0.0140568	0.0117109	0.000886958	4.96295	LOC106991782
XM_012099802.2	0.191925	0.159606	0.12573	6.10768e-06	0.0890458	0.00724565	0.0209036	4.95611	KCTD6
XM_015093165.1	0.0192159	0.0407691	0.0446972	0	0.0147268	0.00649707	0.0364653	4.93228	LOC101110483
XM_015100509.1	0.216389	0.352347	0.329479	0.0161286	0.0655721	0.102081	0.00819286	4.88741	ZFP90
XM_012118991.2	0.582821	0.245252	0.653428	0.092534	0.163462	0.0472686	0.0394882	4.88518	DOCK5
XM_015093374.1	1.03024	0.386715	0.749305	2.3575e-07	0.2963	0.147784	0.0487757	4.87805	BBS5
XM_015097406.1	0.158966	0.108626	0.178161	7.839e-09	0.0833634	0.00818152	0.0247469	4.86923	L3MBTL3
XM_012176560.2	0.165291	0.109477	0.16308	5.71835e-05	0.0415824	0.0483469	0.00806576	4.86571	HGF
XM_015102803.1	0.00565819	0.0114295	0.0108476	0.005756	0	0	0.0495614	4.85324	MOG
XM_012177074.2	0.872442	0.650076	0.923327	0.00109597	0.323202	0.180315	0.00669487	4.84697	POT1
XM_012096084.2	0.018381	0.052967	0.0430561	0.00641521	0.0142506	0.00327668	0.0490576	4.77829	EMSY
XM_012174614.2	0.128211	0.22196	0.22002	0.00463289	0.0917159	0.0247317	0.0210984	4.70919	TBC1D30
XM_012180214.2	0.13727	0.0675052	0.0660689	0.0209639	0.0288438	0.0082938	0.0430497	4.66156	CCDC158
XM_015092097.1	0.018913	0.0436558	0.0313777	0.00306529	0.00894099	0.00842349	0.0294322	4.59851	ZNF644
XM_012120491.2	0.238404	0.197156	0.300695	0.0208716	0.0711087	0.0691382	0.00501931	4.56965	CORO2A
XM_012190019.1	1.62981	1.7483	2.06544	0.132736	0.00256526	1.05856	0.0165611	4.55962	ZFP90
XM_012190035.2	0.271105	0.16379	0.318644	0.015936	0.0656687	0.0841342	0.0174077	4.54655	MORC1
XM_012094709.1	0.819747	0.435291	0.400192	0.000225733	0.262377	0.10165	0.0495903	4.54418	LOC101107891
XM_012099900.2	0.0197723	0.0170798	0.0154787	0.00322788	0.0080146	0.000287029	0.00617907	4.53886	CACNA1D
XM_004020662.3	0.123656	0.0915695	0.0589054	0.0370891	0.0240826	5.31239e-05	0.0303925	4.47745	LIPG
XM_012148207.1	0.407587	0.255368	0.185981	0.00964585	0.0866773	0.0937138	0.0360959	4.46721	SP110
XM_012181773.2	0.640793	1.12039	1.17685	0.218726	0.168657	0.278541	0.0118948	4.41197	PCNXL4
XM_012165950.2	0.0951413	0.0607025	0.105739	0.00469961	0.00130796	0.053296	0.0355001	4.41091	EFR3B
XM_015102016.1	1.01795	1.82805	2.5933	0.724028	0.512818	5.14864e-08	0.0495873	4.39772	C18H14orf28
XM_015095524.1	0.267505	0.496839	0.320772	0.000720371	0.11932	0.127213	0.0255681	4.38868	TRIM11
XM_015096146.1	2.02004	1.60309	2.0812	0.0861199	0.0065665	1.21296	0.024631	4.36896	NDST1
XM_012121582.2	0.0204626	0.0121882	0.0194482	2.78345e-16	1.40458e-05	0.0119121	0.0477922	4.36845	LOC101109422
XM_012101977.2	1.07077	1.36698	1.08323	0.00874304	9.12134e-12	0.801408	0.0330335	4.34607	LOC101106637
XM_015095087.1	3.66671	2.81919	3.99573	1.21985	0.191102	1.00532	0.00462622	4.33794	PHTF2
XM_012105229.2	0.0828906	0.211479	0.169275	0.0267173	0.0282892	0.0520603	0.0373075	4.33043	SGPL1
XM_004018730.3	0.036413	0.0511876	0.0821669	0.0128393	0.0143433	0.0121517	0.0322397	4.31602	BMP5
XM_012188338.2	0.0447538	0.0527232	0.0602576	0.00747345	0.0139161	0.0154695	0.00139032	4.2794	KIAA1217
XM_012190327.2	1.6738	1.99911	1.17363	0.364573	0.00209382	0.773419	0.0195672	4.25104	LOC101122210
XM_015099212.1	1.07016	0.729394	0.604832	0.108865	0.312758	0.146242	0.0159564	4.23408	MIIP
XM_004015275.3	0.694512	0.630266	0.384783	0.243809	0.00765418	0.153445	0.0204085	4.2221	B9D2
XM_015092259.1	0.409956	0.647157	0.453238	0.0845829	0.240272	0.0343496	0.0160114	4.20471	CREB3L4
XM_012182220.1	1.36512	1.37226	1.32229	0.0719033	0.597786	0.301884	0.00254259	4.17846	PSMC1
XM_012107442.2	0.110603	0.176825	0.140807	0.0186045	0.084713	5.55913e-05	0.0277876	4.14261	ENOX2
XM_012118720.2	0.0320773	0.0274846	0.0116559	0.00317641	0.00689288	0.00723042	0.0466949	4.11671	PTK2B
XM_015097819.1	0.533816	0.360994	0.489068	6.49825e-05	0.0112489	0.325432	0.0422087	4.10956	STAU2
XM_012134146.1	0.0399495	0.0257383	0.0279089	0.0065755	0.0133529	0.00295916	0.0117757	4.08941	MYO3B
NM_001009799.1	18.5872	18.8417	20.0308	0.00494758	6.93956	7.20052	0.00383251	4.06218	SERPINA1
XM_012182214.2	1.33811	1.17644	1.49238	1.1535e-06	0.0838152	0.908254	0.0297143	4.03896	TDP1
XM_012187837.2	1.44971	0.930664	1.80292	0.452068	0.259427	0.32671	0.0156095	4.02935	LOC101122294
XM_012190293.2	0.246117	0.451853	0.364787	0.0280361	0.227797	0.0094849	0.0444031	4.0056	ZNF568
XM_012099271.1	4.10292	3.79281	4.08346	2.66596	0.310535	0.0204064	0.0238228	3.99719	DBNL
XM_015097813.1	0.127116	0.0814715	0.128606	0.0379384	0.0298662	0.0168858	0.00719023	3.98149	EYA1
XM_012173689.2	0.295656	0.388875	0.291929	0.00959757	0.00878212	0.227566	0.0374097	3.97022	DOK1
XM_012190538.1	1.30057	1.25782	1.21029	0.00236954	0.948492	1.07636e-06	0.041371	3.96343	BLOC1S3
XM_015092460.1	0.288293	0.268674	0.278384	4.13144e-10	0.213345	3.03527e-06	0.0438405	3.91544	TMEM39A
XM_012095441.1	0.221255	0.090759	0.160975	0.0452478	0.0484387	0.0272202	0.0374485	3.91201	C15H11orf1
XM_004017436.3	0.424084	0.638502	0.773271	0.304347	3.45295e-06	0.174268	0.0282573	3.83574	UBE3B
XM_012188839.2	0.0944146	0.106514	0.0971047	0.0481361	0.0297956	0	0.00717785	3.82429	COL20A1
XM_015095321.1	0.0319402	0.0396605	0.0284242	0.0220394	0.000271253	0.00419844	0.0305513	3.77323	CRHR2
XM_012099310.1	0.13415	0.155606	0.22095	0.0768924	0.01324	0.0453248	0.0172709	3.77024	GADL1
XM_004010813.3	0.184974	0.184996	0.239631	0.0447307	0.0382212	0.0788572	0.00252676	3.76741	GSTZ1
XM_012099510.2	0.131183	0.0773996	0.139608	0.036193	0.0572189	0.00135353	0.0292102	3.67423	OGG1
XM_004002836.2	0.0466832	0.08637	0.0492097	0.0150575	0.028846	0.00604181	0.0378718	3.64925	CADM2
XM_012178949.1	1.0736	1.02137	0.671585	0.22118	0.0688433	0.469133	0.0176367	3.64424	KIAA0825
XM_012106574.2	0.261857	0.50869	0.541277	0.179359	0.171779	0.00956844	0.0382535	3.63682	ARHGEF9
XM_015102879.1	0.0357858	0.0563065	0.0739474	0.010277	0.00272446	0.0326646	0.0478117	3.63596	IRF4
XM_012187924.1	0.0450049	0.0829594	0.0470702	0.0148999	0.0277207	0.00577145	0.0382609	3.61701	CADM2
NM_001009454.1	0.19152	0.351282	0.305015	0.0712596	0.163399	2.61863e-20	0.0380156	3.61298	GHRHR
XM_012182791.2	1.25132	1.17456	0.870103	0.186075	3.80497e-15	0.726807	0.0324473	3.61052	SRSF12
XM_015095891.1	0.155736	0.134981	0.117226	0.0057268	0.0631493	0.0453568	0.00849735	3.57114	GIPC3
XM_004004549.3	0.126934	0.206045	0.253399	0.0902722	0.00054541	0.0736753	0.0378836	3.56476	OSBPL6
XM_012120200.1	0.321013	0.392709	0.499555	0.000479362	0.163258	0.177146	0.0193775	3.55922	INVS
XM_004023350.2	0.112044	0.126873	0.201342	0.079335	0.00935328	0.0351548	0.0373171	3.55497	KLHDC7A
XM_012107100.1	0.548832	0.261381	0.381805	3.01824e-05	0.131533	0.204831	0.0498866	3.54351	FAM58A
XM_012096093.2	0.169315	0.137434	0.0948223	0.0186476	0.0743498	0.020412	0.027367	3.5409	EMSY
XM_004015536.3	0.850811	0.505642	0.778722	0.240002	0.334414	0.0303985	0.0210364	3.53029	ZNF276
XM_015098484.1	0.630664	1.28677	0.977077	3.00642e-05	0.265755	0.555632	0.0496612	3.5238	SYNRG
XM_012174220.2	1.32855	2.05535	1.79121	0.382583	0.219225	0.869599	0.0128658	3.51712	LOC101111440
NM_001009428.1	0.115811	0.0828502	0.115361	0.0414593	0.0483332	0	0.0159635	3.49719	MSTN
XM_015092565.1	0.113668	0.119161	0.11102	1.30533e-22	0.0902411	0.00811957	0.0473787	3.49579	LRRC34
XM_015098656.1	0.0144616	0.0233161	0.0145713	0.00226576	0.00469931	0.00805227	0.021156	3.48591	LOC101113252
XM_004001904.2	0.554404	0.612621	0.304539	0.1773	0.226511	0.0193282	0.0367638	3.47773	KIF2C
XM_012182649.2	1.7518	3.43922	2.46491	0.042067	1.23925	0.926095	0.0401306	3.46829	CEP57L1
XM_004010995.2	1.84096	1.6947	1.84099	0.280427	0.811413	0.460712	0.00145468	3.4631	LRR1
XM_004005955.3	0.194683	0.327341	0.211251	0.0855619	0.108033	0.0186822	0.0248912	3.45433	GPR75
XM_012174289.1	4.45146	4.60546	5.48434	2.46759	0.964462	0.787665	0.00523588	3.44603	ATF1
XM_012096028.2	0.408942	0.864512	0.691987	0.0730749	0.367994	0.131741	0.0444575	3.43122	LOC101117035
XM_012175161.2	0.60186	0.63886	0.414155	0.149456	1.28645e-07	0.333024	0.0302269	3.42994	CASC1
XM_012097548.2	0.101667	0.149663	0.180215	0.070347	0.0330816	0.0228105	0.0197119	3.41848	RAPGEF2
XM_012119503.2	0.292561	0.252318	0.227241	0.118764	1.31972e-10	0.107291	0.0126516	3.41563	PPP3CC
XM_012099374.2	0.0908967	0.136421	0.144219	0.0628625	0.0246091	0.021603	0.0147175	3.40626	STAC
XM_012107070.2	9.64005	6.84692	6.45118	0.860836	1.71895	4.15513	0.0184943	3.40586	RPL10
XM_015094748.1	2.10435	1.97487	1.80508	0.221626	0.279516	1.24958	0.0161353	3.36107	RAB3IP
XM_012100088.2	0.0602492	0.0395245	0.0810997	0.0317127	0.0110962	0.011163	0.0376647	3.35126	LOC105603545
XM_012145088.2	0.0337443	0.0420495	0.0665234	0.0141236	0.00797044	0.0207882	0.0344113	3.31879	CPS1
XM_004017907.3	4.48074	3.95709	4.01533	3.04177	0.612982	0.105548	0.0346543	3.31175	GEMIN2
XM_015096588.1	0.486359	0.504949	0.381238	0.166798	0.170249	0.0811548	0.00275114	3.28201	SEC31A
XM_012104024.1	1.79886	1.15854	1.63816	1.02056	0.0083751	0.380103	0.0394797	3.26148	ZNF263
XM_015091822.1	0.548612	0.286914	0.677935	0.0873554	0.164001	0.213782	0.0443865	3.25378	UBE2F
XM_012163461.2	0.501032	0.353103	0.494478	0.0981434	0.0667572	0.249601	0.0137753	3.25358	ZBTB6
XM_004011413.3	0.644436	0.375016	0.326447	0.224232	0.139094	0.0512271	0.0487128	3.24663	RMND1
XM_012098549.2	0.117176	0.0975091	0.0500899	0.0304297	0.0143814	0.037126	0.0441637	3.23145	BNC1
XM_012102187.1	2.26271	1.53762	2.38917	0.591436	0.563626	0.772991	0.006527	3.21023	CDK2AP2
XM_012097813.2	0.209916	0.257276	0.133972	0.106162	0.0604396	0.0209154	0.0339782	3.20591	CIT
XM_015095452.1	1.80254	1.00092	2.04015	0.613909	0.312183	0.592804	0.0281036	3.1889	SMARCD3
XM_012107497.2	8.30069	6.57978	8.51858	1.39474	5.30864	0.673213	0.0269692	3.17207	PLS3
XM_015093928.1	0.097169	0.0388749	0.08614	0.0249931	0.0236703	0.0219191	0.0476855	3.14786	LOC101105997
XM_015102542.1	0.873813	0.737423	0.589623	0.254052	0.445309	3.50446e-08	0.0306714	3.14696	ZNF184
NM_001280691.1	1.11062	1.54799	1.57962	0.291623	0.362002	0.696229	0.00799678	3.13977	EDN3
XM_012122403.2	1.17759	1.20335	1.02653	0.0987096	0.68053	0.310287	0.0124218	3.12748	GCNT1
XM_015095567.1	0.437089	0.669276	0.505273	0.366648	1.08417e-12	0.149294	0.0449986	3.12368	CERS1
XM_012096470.2	0.687298	0.485951	0.801753	0.112942	0.10476	0.416344	0.0316724	3.11492	LOC105602396
XM_012098288.1	4.62382	5.10853	4.84938	2.29813	1.10922	1.27543	0.00114697	3.1139	SERPINA1
XM_015101525.1	0.0622937	0.0870656	0.105671	0.051059	5.81523e-06	0.0308943	0.0412964	3.11168	INTU
XM_015101434.1	0.0646901	0.10936	0.0688974	0.0371889	0	0.0410686	0.0469626	3.10446	DERL3
XM_012177054.2	0.840258	0.57896	0.457383	0.315664	0.253615	0.0362022	0.0399112	3.09936	CADPS2
XM_004005044.3	3.34531	6.18631	3.66462	1.65291	1.19823	1.40671	0.0304705	3.09927	ZCCHC17
XM_004003032.3	2.44097	1.6377	1.36719	0.295949	0.774257	0.709601	0.0263667	3.05981	ATP13A3
XM_012190339.1	0.9001	0.587322	0.75306	0.377277	0.28418	0.071438	0.0171098	3.05703	LOC101122210
XM_004017017.3	5.1324	4.13191	4.73536	1.0357	2.21077	1.34645	0.00234855	3.0481	C7
XM_015101991.1	0.0886939	0.110146	0.0931252	0.0475177	0.025857	0.0224563	0.00306092	3.04666	ISLR2
XM_012173972.2	0.422788	0.58933	0.397453	0.0172979	0.324906	0.122305	0.0439643	3.03454	NAV3
XM_012183385.2	0.21513	0.340018	0.367029	0.159658	0.144569	0.000931657	0.0405371	3.02196	SMAP1
XM_015096587.1	0.0320718	0.0367607	0.0396985	0.00416058	0.0104413	0.0213798	0.011715	3.01628	SEC31A
XM_015103760.1	0.0352299	0.0331943	0.0279463	4.16188e-27	0.0216514	0.0103878	0.0316632	3.00789	STARD6
NM_001199795.1	6.78978e-28	1.10345e-27	1.18286e-27	2.87354e-28	6.23732e-28	7.71771e-29	0.0418425	3.0005	MYOZ3
XM_004017917.3	0.120244	0.0765124	0.0755248	0.00998325	0.0531201	0.0282159	0.035515	2.98164	LRFN5
XM_004022175.3	0.171723	0.297856	0.174958	0.0585795	0.0574744	0.100363	0.0312443	2.97822	ITGB1BP2
XM_012124135.1	0.170566	0.135449	0.168725	0.000113124	0.0830996	0.0784264	0.02338	2.93704	RFX3
XM_012129602.2	0.50204	0.66122	0.46924	0.155314	0.196069	0.204512	0.00422314	2.9367	NEK1
XM_015095824.1	0.167533	0.177581	0.130964	0.0358608	0.0878759	0.0386946	0.00901364	2.93095	P2RY11
XM_012173805.2	0.515583	0.516792	0.620652	0.206401	0.0467716	0.311122	0.0126362	2.92937	FPGT
XM_012127828.2	0.21014	0.262245	0.132539	0.0963038	0.0450428	0.0656702	0.0306899	2.9221	TEK
XM_012177136.1	0.502294	0.338768	0.390119	0.0193509	0.244718	0.160295	0.0300082	2.90124	TMEM209
NM_001009766.1	0.048046	0.0438405	0.0499722	0.0230625	0.0135141	0.0123714	0.0012869	2.89814	BEGAIN
XM_012174789.2	2.97774	1.82624	3.71083	0.800932	0.428397	1.71182	0.0497422	2.89506	SARNP
XM_015102759.1	0.754516	0.517878	0.90882	0.145505	0.234011	0.374573	0.022573	2.89251	PAQR8
XM_012180811.2	0.299754	0.395502	0.341584	0.143835	0.214978	0.00143028	0.0303157	2.87817	SMAD6
XM_015098067.1	0.939597	0.960933	0.930266	0.454052	0.372487	0.167577	0.00203078	2.84755	RCBTB1
XM_004019083.3	0.480573	0.624225	0.396817	0.137481	0.317269	0.0737467	0.0302373	2.8413	LOC101112856
XM_012177659.2	1.9196	1.59839	1.60679	0.840345	0.0619071	0.908466	0.0192512	2.83025	ZNF93
XM_004004588.3	2.88334	2.99152	4.74528	1.46478	0.983028	1.30541	0.0209662	2.82961	PDK1
XM_012181345.2	5.27416	9.37111	6.40785	3.53899	0.693989	3.21441	0.0403244	2.82692	RPTN
XM_012103466.2	0.54148	0.528351	0.614673	0.19602	0.373435	0.0276918	0.0247518	2.82092	OSBPL1A
XM_012107311.1	0.190962	0.28284	0.231058	0.164009	0.0746361	0.0113798	0.0425806	2.81916	PHF6
XM_015097817.1	0.347231	0.336065	0.237426	0.132037	0.195697	2.71201e-09	0.0426421	2.80936	STAU2
XM_012187653.2	1.50393	1.19428	1.03699	0.865085	0.459603	0.00851935	0.0473197	2.80166	LOC101122372
XM_004006062.3	0.149462	0.10977	0.191505	0.0481338	0.0293227	0.0839946	0.0277921	2.79178	DYSF
XM_012167453.2	0.728012	1.35185	0.941105	0.369962	0.459064	0.261102	0.0284264	2.77121	TIA1
XM_015093075.1	0.0165687	0.0120613	0.0123706	0.00843148	0.0035255	0.0028626	0.0186512	2.76665	NFX1
XM_012102488.2	6.0873	6.0323	5.64375	3.09539	0.867678	2.48062	0.0051268	2.7567	ATAD1
XM_012102471.1	1.28995	0.96907	1.21351	0.557332	0.179945	0.52261	0.00881354	2.75623	ASAH2
XM_012174450.1	0.423131	0.43893	0.419577	1.30085e-05	0.161135	0.305931	0.0374318	2.74394	TWF1
XM_012188345.1	0.33464	0.456767	0.299121	0.0987155	0.191019	0.111178	0.0146323	2.72011	KIAA1217
XM_012097962.1	0.170537	0.126241	0.133244	0.0348688	0.0257874	0.0981322	0.0272522	2.70814	WSCD2
XM_012101637.2	0.871672	0.742952	0.630946	0.382759	0.214988	0.231843	0.00574834	2.70684	SYTL2
XM_015093004.1	5.94051	4.04926	6.00598	3.09576	0.0095944	2.81629	0.0461301	2.70123	NIPSNAP3A
XM_015092073.1	1.92902	2.27295	1.77848	0.958067	0.59687	0.665695	0.00240387	2.69313	SSX2IP
XM_012184401.1	0.368516	0.235524	0.330197	0.108834	0.0724835	0.167453	0.0155377	2.67866	ZC3H13
XM_012097547.2	1.70029	1.24163	1.84	0.766998	0.737473	0.287055	0.0138822	2.66919	RAPGEF2
XM_012175613.2	2.36726	1.90141	1.6736	0.98705	4.83297e-05	1.24602	0.0455314	2.66098	BCL2L13
XM_012178145.2	0.311048	0.226971	0.303914	0.142541	0.102182	0.0731306	0.00652513	2.64881	ACSL6
XM_012097245.2	0.199747	0.269577	0.260981	0.151068	0.124555	0.000154742	0.0421946	2.64816	RHOF
XM_015102832.1	0.0902255	0.091137	0.0479311	0.0208419	0.0273396	0.0384884	0.0349509	2.6456	KIF13A
XM_015096768.1	0.376124	0.505997	0.496635	0.218431	0.0857257	0.217174	0.00926124	2.64469	APC
XM_015097944.1	2.34949	1.98262	3.57076	0.803704	1.07186	1.13529	0.0292919	2.6248	SNX16
XM_012095481.2	1.75674	1.64573	1.20191	0.935097	0.375202	0.444243	0.0177691	2.62426	IQCB1
XM_004019407.3	4.68994	4.7781	5.00419	1.73021	2.43752	1.36567	0.000816739	2.61543	TMEM126A
XM_012112383.2	0.234477	0.329682	0.307102	0.133794	0.143706	0.0562748	0.0108668	2.61032	AKNA
XM_004020936.2	8.93151	15.0615	15.3704	7.19698	2.55448	5.4699	0.0321667	2.58606	LOC101107495
XM_012104564.2	1.88459	3.05978	2.36995	0.710586	0.775816	1.34337	0.0194837	2.58477	ZKSCAN1
XM_012149242.2	0.950223	1.5615	0.879718	0.385808	0.377558	0.552585	0.0365536	2.57718	S100PBP
XM_012188404.2	1.21317	1.09221	1.52408	0.621893	0.672756	0.194587	0.0172007	2.57143	FAM107B
XM_012185790.2	0.842503	1.37997	1.83696	0.382044	0.608775	0.593496	0.0497124	2.56226	ALDH3A2
XM_012181228.2	0.0599481	0.0846004	0.0781685	0.0328686	0.0245173	0.0296102	0.00433815	2.56008	EXD1
XM_012186084.2	0.216716	0.430028	0.360425	0.0980033	0.148354	0.147414	0.0346083	2.55775	CRYZL1
XM_012179416.2	0.403336	0.390082	0.451444	0.130196	0.277621	0.080097	0.0153468	2.5514	SYNPO2
XM_012180476.2	144.191	223.666	122.957	46.3677	59.956	86.8829	0.0392773	2.54036	LOC105612165
XM_015092612.1	8.06247	4.81017	8.7152	2.9794	2.36757	3.20615	0.0243886	2.52397	GYG1
XM_015103764.1	0.267046	0.342812	0.432187	0.0744204	0.129663	0.211572	0.0283443	2.50699	C23H18orf54
XM_012176508.2	0.816574	1.1613	1.16286	0.487205	0.319141	0.462646	0.00786825	2.47498	FAM126A
XM_012181221.2	0.0526504	0.0711686	0.0677007	0.0305224	0.0222637	0.0253595	0.00360591	2.4508	EXD1
XM_012189545.2	0.190945	0.18812	0.201669	0.11932	0.0414944	0.0777783	0.00754794	2.434	MLKL
XM_012177078.2	0.0910144	0.116338	0.072814	0.0249648	0.0653817	0.0256064	0.0408353	2.41621	GRM8
XM_015097822.1	1.10523	0.63906	0.879161	0.472047	0.457589	0.156318	0.0389787	2.41581	STAU2
XM_012183305.1	1.44053	2.37676	1.50677	0.937222	0.843314	0.447258	0.0375446	2.38984	FAM120B
XM_012186182.1	0.564352	0.888367	0.657845	0.216322	0.33507	0.333017	0.017089	2.38641	MPP2
XM_004014387.3	2.51592	1.48864	1.63627	1.20182	0.680468	0.484578	0.047313	2.38325	IDH3B
XM_015103925.1	0.0171352	0.0259812	0.0205898	0.0144266	0.008442	0.00389257	0.0367323	2.38055	ZAN
XM_015105102.1	0.0333784	0.0452874	0.0415851	0.0304061	0.00559433	0.0146479	0.0450496	2.37423	RGAG1
XM_004006089.3	9.01087	10.3799	10.7336	6.22207	0.671107	5.82545	0.0357501	2.36852	DCTN1
NM_001009756.1	2.29729	1.71809	2.1123	0.645639	0.742496	1.2002	0.00815335	2.36742	SLC12A4
XM_012108117.2	53.7282	61.1939	63.7444	24.2054	28.7178	23.0834	0.000588892	2.35067	LOC101117229
XM_012188014.2	0.0410959	0.0716542	0.0688836	0.0201358	0.0316294	0.025648	0.0280225	2.34629	TNNI1
XM_015099185.1	6.9426	7.67719	7.86325	0.325274	3.95483	5.32134	0.0473215	2.34163	CNST
XM_012101021.2	0.136234	0.170636	0.119242	0.0714159	0.0824165	0.0298636	0.021379	2.31966	TRIM40
XM_004008690.3	4.21228	4.2521	5.31409	3.48488	1.699	0.764799	0.0407273	2.31622	DMXL1
XM_004019634.2	1.55164	1.20475	1.22293	0.478985	0.6338	0.611679	0.00359275	2.30757	ATL3
XM_015102713.1	1.8272	1.89232	1.49273	0.541117	0.881944	0.844436	0.00393585	2.29868	LOC101108085
XM_004021390.3	0.159694	0.196968	0.19697	0.0823913	0.0754105	0.0836219	0.00120283	2.2932	TMEM26
XM_004003331.2	2.39816	3.05979	2.86514	1.29312	1.3334	1.00316	0.00214377	2.29307	LOC101117129
XM_012099916.2	1.5915	1.27839	1.13448	0.618182	0.654741	0.477607	0.00665145	2.28752	PRKCD
XM_012180229.1	0.766003	1.24586	0.935833	0.390819	0.439308	0.460903	0.0177069	2.28321	CCNG2
XM_004011378.3	2.53769	3.16985	3.01857	1.2031	0.363434	2.2583	0.0480684	2.28144	REPS1
XM_015095103.1	1.92164	1.56158	1.96794	1.36635	0.608086	0.415573	0.0324281	2.28081	HOXA5
XM_015092413.1	3.88976	2.31267	2.80345	1.75958	0.788268	1.40841	0.0367635	2.27636	TFG
XM_015098526.1	0.744337	0.812349	1.01022	0.515267	0.357622	0.257537	0.011936	2.27074	NF1
XM_015101255.1	3.58002	4.24012	3.74436	1.53047	2.59413	0.975153	0.0138471	2.26766	OCLN
XM_012103740.1	1.23208	1.48906	0.964351	0.600875	0.739251	0.297845	0.0268969	2.25003	RAB27B
XM_012183928.1	0.911647	0.659682	0.548834	0.452366	0.164838	0.325993	0.0446228	2.24785	SAMD12
XM_012137999.1	0.339057	0.530332	0.494509	0.207466	0.193316	0.206312	0.0128031	2.2466	EPC2
XM_004008847.3	1.35051	1.5619	1.95956	0.454567	1.06377	0.656699	0.0237054	2.23995	MATR3
XM_012177137.1	2.20098	1.52753	1.32242	0.530239	0.974837	0.755883	0.0343493	2.23397	TMEM209
XM_004021520.3	0.375063	0.307085	0.32511	0.237236	0.17488	0.0392859	0.0401469	2.2314	DYDC1
XM_004010501.2	1.97559	2.2199	2.75622	1.23867	0.812254	1.0684	0.0081569	2.22859	POLE2
XM_012174717.2	1.26133	0.932193	0.881727	0.575744	0.443775	0.369256	0.0135602	2.21436	HSD17B6
XM_012170978.2	5.72379	9.6163	8.70382	3.38492	1.96097	5.55294	0.049468	2.2061	MIER1
XM_012178587.2	3.22413	2.86776	2.52166	1.02027	1.47012	1.41515	0.00316259	2.20547	MATR3
XM_012179565.1	0.113569	0.118171	0.0792761	0.0437446	0.0559728	0.0421217	0.0123564	2.19274	NPNT
XM_012190414.2	2.02291	3.56367	2.98919	0.783769	1.23932	1.90077	0.0489359	2.18555	PLD3
XM_015094774.1	1.10695	0.6576	1.15034	0.361077	0.577015	0.396418	0.0369865	2.18424	SLC16A7
XM_012136406.2	1.26332	1.18245	1.50525	0.468317	0.553103	0.790585	0.00645759	2.18047	WDSUB1
XM_004020330.3	0.0427363	0.0672832	0.0635471	0.0279205	0.0192802	0.032445	0.0216072	2.17923	CFAP58
XM_012100423.2	1.13855	1.90399	1.2477	0.736789	0.823699	0.413606	0.0457791	2.17327	CDKN1A
XM_004020157.3	0.758245	0.616341	1.04313	0.447947	0.38936	0.285135	0.0323759	2.15398	TAF5
XM_015093681.1	0.34063	0.292619	0.31689	0.0706679	0.200289	0.170402	0.0150974	2.15276	TMEM57
XM_004020014.3	15.4995	9.85058	10.7758	6.23555	4.53092	6.01626	0.0243506	2.15257	LOC101119862
XM_012098857.2	0.194549	0.252261	0.18851	0.114957	0.121331	0.0590996	0.0161683	2.1508	CTAGE5
XM_012106935.2	0.544185	0.872569	0.629194	0.428441	0.363598	0.162163	0.0455983	2.14415	RLIM
XM_015101517.1	4.63438	3.28262	5.13326	2.27485	2.00536	1.81827	0.0151452	2.13992	JADE1
XM_004004279.3	0.440982	0.471607	0.365431	0.321292	0.125975	0.150565	0.0303981	2.13776	CA9
XM_004017560.2	0.0194803	0.0196629	0.0229777	0.00456682	0.0113015	0.0131924	0.0181213	2.13763	TMEM132B
XM_012183827.2	0.596398	0.668756	0.701457	0.251949	0.424352	0.24509	0.0062935	2.1344	NCOA2
XM_012107957.2	0.0286414	0.0183178	0.0260458	0.0137634	0.0104785	0.0101237	0.0176716	2.12436	GRIN1
XM_004009645.2	3.44412	2.95656	3.53553	1.37848	1.49798	1.81843	0.00142319	2.11639	NPNT
XM_012131679.2	0.160984	0.115291	0.171103	0.0423105	0.110201	0.0603552	0.0423872	2.10168	LOC101103356
XM_004010597.3	0.16041	0.140454	0.131363	0.115734	0.0386694	0.0515576	0.0408335	2.09858	UNC13C
XM_015097329.1	1.22871	0.877008	0.762593	0.328991	0.472893	0.565773	0.0328573	2.09725	CEP85L
XM_012187324.1	0.802975	0.640544	0.747854	0.451874	0.331507	0.26344	0.00635774	2.09336	FBXO6
XM_012190289.2	2.96971	2.46761	2.36109	0.543518	1.5047	1.70148	0.0288134	2.07974	ZNF568
XM_004002670.3	2.66186	2.45665	2.29386	1.35767	0.893627	1.32814	0.00225686	2.07082	COPA
XM_004007021.3	1.83066	1.77626	1.89996	1.27454	1.06809	0.334047	0.0304995	2.05736	CCDC134
XM_004011235.3	1.96728	1.29002	2.12707	0.775185	0.832271	1.0116	0.025775	2.05585	QRSL1
XM_015100917.1	0.700884	0.945953	0.8735	0.3569	0.227709	0.644216	0.0394892	2.05101	NCAM1
XM_012184898.2	0.888575	0.611194	0.945778	0.257075	0.602399	0.337503	0.0471262	2.0431	DOCK9
XM_012174613.2	1.86882	1.25856	1.27455	0.534068	0.613571	1.01262	0.0401389	2.03769	WIF1
XM_004019849.3	0.757934	0.48251	0.526569	0.282077	0.227759	0.363295	0.0339284	2.02377	LOC101107832
XM_015096242.1	3.49028	4.53841	3.54945	2.68094	1.82375	1.32339	0.0213817	1.98661	CLOCK
XM_012179447.2	0.0337223	0.0412321	0.0345723	0.0271475	0.0205038	0.00779039	0.0428571	1.97553	ANK2
XM_012103496.2	0.746119	0.656005	0.791549	0.419374	0.42572	0.26654	0.00531383	1.97338	RBBP8
XM_004004240.3	4.28983	3.78005	3.46885	1.38937	2.01177	2.4493	0.00824302	1.97229	SLC25A51
XM_015095188.1	0.479817	0.329936	0.340226	0.216265	0.185333	0.185907	0.0191854	1.9574	GNGT1
XM_015094024.1	3.78592	3.50347	4.00699	0.875357	2.19713	2.70134	0.0308993	1.95648	PPP6R2
XM_012095426.2	0.282757	0.253316	0.214571	0.113663	0.161016	0.10922	0.00902297	1.95531	POLQ
XM_004017580.3	1.70222	2.57335	2.29808	1.19686	0.965649	1.21446	0.016722	1.94661	P2RX4
XM_012097599.1	0.569851	0.462226	0.656697	0.353332	0.306042	0.209723	0.017783	1.94314	ZNF605
XM_004002867.2	4.48702	6.21437	5.51409	2.25671	3.43618	2.66018	0.0126409	1.94126	CLDND1
XM_004001786.2	10.1095	8.08139	8.01385	6.17323	2.85464	4.52688	0.0232536	1.93325	SMIM12
XM_012136181.2	0.879821	1.22418	0.998544	0.738408	0.466315	0.405125	0.0258408	1.92723	BAZ2B
XM_015093876.1	0.45585	0.336246	0.492602	0.210835	0.19301	0.264799	0.016725	1.92135	CAPN14
XM_012176954.2	1.47662	1.47902	1.26893	0.864458	0.604027	0.739598	0.00279581	1.91323	GTPBP10
XM_004007713.3	5.96656	4.27002	5.80732	2.28217	2.73255	3.40683	0.0158601	1.9051	RBM48
XM_012187492.1	0.741754	0.523961	0.712028	0.238062	0.438151	0.362039	0.0251102	1.90488	DNAJC16
XM_012180450.1	0.936946	0.792823	0.804923	0.442352	0.567011	0.335588	0.00815655	1.8846	LOC105601929
XM_012187572.2	0.266153	0.207764	0.168057	0.0755583	0.14986	0.116319	0.04857	1.87856	RABGAP1L
XM_015092688.1	1.10845	0.747851	1.17655	0.654197	0.456344	0.506336	0.0316702	1.87575	UBE2G2
XM_015101366.1	0.679384	0.534138	0.612997	0.478144	0.301279	0.203466	0.0361841	1.85832	EDNRA
XM_004021357.3	14.9514	8.79833	13.1227	6.0309	6.08742	7.78302	0.0416538	1.85276	LOC101113195
XM_012102919.2	4.06309	5.54882	4.00734	2.65493	1.93607	2.7706	0.0213833	1.85004	BBIP1
NM_001161866.1	33.4725	25.6565	29.489	14.8688	23.2806	9.80327	0.0402991	1.84803	RHEB
XM_012098949.2	2.74403	2.13703	1.83309	1.70506	1.05436	0.88098	0.0491886	1.84435	GOLGA5
XM_012180246.2	0.255487	0.269955	0.221877	0.0833358	0.142895	0.180513	0.0230775	1.83732	PRKG2
NM_001267882.1	15.87	16.0546	12.6434	6.27433	8.11025	9.93711	0.0116247	1.83244	HSD17B2
XM_004004869.3	2.01065	1.55954	1.3144	0.719068	0.889496	1.05709	0.0307288	1.83242	FZD5
XM_012181406.1	1.98753	1.8719	1.39541	1.19907	0.630802	1.04278	0.0328892	1.82927	TLN2
XM_015094634.1	5.28313	4.86097	4.7505	3.47063	2.48375	2.20497	0.0057459	1.82547	PCBP2
XM_004013841.2	0.10252	0.0742365	0.0743885	0.04545	0.045831	0.0464063	0.015858	1.82402	LHX4
XM_012097027.2	0.376908	0.576139	0.418194	0.21204	0.212524	0.329297	0.0463081	1.81896	GDNF
XM_012187784.2	0.0440367	0.0468153	0.0354282	0.0230588	0.0274444	0.0191507	0.0107104	1.81297	FAM71A
XM_012103189.1	1.61981	1.76706	1.42582	0.805066	1.09357	0.760078	0.00752839	1.81016	AS3MT
XM_015100679.1	0.655635	0.756704	0.580297	0.271908	0.485335	0.347273	0.021444	1.80408	LOC101109994
XM_004016192.3	6.4082	4.0823	6.58758	2.85902	3.68944	2.92321	0.0405955	1.80307	ZNF215
XM_012183541.2	0.422091	0.478499	0.53945	0.247375	0.329933	0.221624	0.010496	1.80246	PHF20L1
XM_012174772.2	0.639122	0.650883	0.703504	0.31125	0.481138	0.314401	0.00766466	1.80116	PMEL
XM_004001967.3	5.08074	6.21975	4.23487	2.27183	3.38759	2.98546	0.025493	1.79706	OSBPL9
XM_012096785.1	3.65754	3.42359	4.55325	3.03466	2.0965	1.3773	0.0444143	1.78758	BDP1
XM_004014487.3	0.205012	0.156209	0.160237	0.0988011	0.0818535	0.11271	0.0134489	1.77751	BPIFB6
XM_015098776.1	14.7621	22.7511	20.4246	11.503	12.8138	8.34223	0.0362278	1.77402	LOC101115138
XM_015095574.1	0.114272	0.0932496	0.132567	0.0685576	0.0841524	0.0399125	0.0462567	1.76557	KIAA1683
XM_012188187.1	0.456412	0.48058	0.417289	0.146173	0.249059	0.372419	0.0451166	1.76419	ZSCAN20
XM_004010326.2	0.566601	0.642688	0.573189	0.335184	0.307674	0.384357	0.00160312	1.73525	CMTM5
XM_015093581.1	0.495113	0.537122	0.445935	0.279129	0.29108	0.285715	0.0014543	1.72699	TRIP12
XM_012175080.2	2.14229	1.88622	1.95562	1.23813	1.12376	1.10885	0.000641164	1.72417	CAPRIN2
XM_004015286.3	5.69128	4.33128	5.0251	2.12348	2.94517	3.6789	0.024455	1.72021	DEDD2
XM_012147164.2	7.55314	6.74076	7.65856	3.91978	5.73571	3.10617	0.0209638	1.72019	CUL3
XM_015102952.1	0.135668	0.166757	0.190401	0.0747338	0.107984	0.10401	0.0224511	1.71879	LRRC10B
XM_004011763.2	1442.88	1204.74	1574.66	926.594	498.851	1038.81	0.0409086	1.71341	FABP9
XM_012175525.2	1.60416	1.62045	1.20721	0.609812	0.796571	1.18075	0.0463291	1.71302	TAPBPL
XM_015092254.1	169.977	228.774	213.828	124.263	96.4942	137.638	0.0166981	1.70923	IVL
XM_012173507.2	1.26145	1.6008	1.61392	0.940185	0.810646	0.88877	0.00725858	1.69577	ATL2
XM_004014289.3	2.25248	1.90295	2.22592	1.14731	1.24894	1.3675	0.00250048	1.69548	ZNF133
XM_004017854.3	2.49914	3.12296	3.14082	1.44219	2.24218	1.49542	0.0231342	1.69175	CLK3
XM_012183047.2	1.35348	1.36726	1.9232	0.959841	0.963749	0.824857	0.0307433	1.68966	UTRN
XM_004008034.3	1.49623	1.90197	2.20329	1.07021	1.24464	1.01381	0.0248432	1.6828	ZNF800
XM_012189368.2	1.62176	1.37026	2.03732	1.04765	1.09394	0.848601	0.0311027	1.68195	BCAS1
XM_015104050.1	1.15304	1.09385	0.759487	0.580228	0.477058	0.7408	0.0495104	1.67198	ZNF213
XM_012176383.2	3.08213	3.1411	3.00321	1.39858	1.70362	2.42063	0.0155986	1.6706	GLCCI1
XM_015101797.1	3.46653	4.96164	4.74567	2.03087	3.0806	2.7981	0.035478	1.66556	STRA6
XM_015096070.1	1.5834	1.2314	1.57651	1.14863	0.73333	0.761833	0.0303552	1.66099	NRG2
XM_015105010.1	1.23503	1.17007	1.24793	0.64618	0.915403	0.639753	0.00674747	1.65946	HTATSF1
XM_015094534.1	18.2045	19.3326	16.9578	10.5056	7.73766	14.6263	0.027093	1.65792	LGR5
XM_004008294.3	1.20893	1.62981	1.06587	0.644092	0.875312	0.840698	0.0488582	1.65442	KIAA1549
XM_015102279.1	2.05512	2.74126	3.07973	1.76882	1.17971	1.81357	0.0463488	1.65391	ANO10
NM_001162555.1	46.7123	39.8869	55.1087	21.9701	31.5244	32.2349	0.0275774	1.65297	ARL5A
XM_015097095.1	5.08864	5.15962	7.08661	3.38246	3.10126	4.08239	0.034554	1.64061	C7H14orf37
XM_004021576.3	6.61038	7.82215	7.01493	4.11606	5.465	3.59979	0.013998	1.62717	ZNF32
XM_012163432.1	3.10304	2.69753	2.80457	1.6757	1.56782	2.06823	0.00485415	1.62002	RABGAP1
XM_015092743.1	45.402	42.9415	42.4303	32.6501	22.5696	25.5498	0.00596685	1.6191	IDH1
XM_012172822.2	0.87119	1.23933	1.01652	0.519352	0.672693	0.742989	0.034216	1.61602	MTA3
XM_012187645.2	1.37832	1.21319	1.49977	0.787945	0.620584	1.12749	0.0385035	1.61327	TOR1AIP1
XM_004011677.3	4.60338	3.997	4.65583	2.72347	1.86003	3.67913	0.0424179	1.60436	ATP6V1H
XM_012187537.2	1.87866	2.54598	1.80999	1.58553	1.23388	1.06702	0.0490805	1.6042	KLHL20
XM_004010620.3	4.60137	3.23034	4.19222	2.23476	2.26744	3.00909	0.0347493	1.60078	GABPB1
XM_015102223.1	7.69515	6.19096	7.88553	4.97172	4.21239	4.43405	0.00948763	1.59872	CRTAP
XM_015104269.1	1.19695	0.858536	1.01663	0.655665	0.472292	0.794677	0.0471301	1.59787	CHST12
XM_012184781.2	7.43966	8.00176	7.15005	5.33069	3.59372	5.26612	0.0107503	1.59201	UCHL3
XM_012173612.2	14.6455	10.1755	14.2079	8.14477	7.68532	8.82956	0.030547	1.5827	ZNF638
XM_015092883.1	8.82516	10.0841	8.45856	4.67493	4.91138	7.72769	0.0378638	1.58068	PADI1
XM_012097004.1	6.28804	6.3695	5.78282	3.71804	3.77787	4.17768	0.000641666	1.57966	TTC33
XM_012097550.2	1.26417	1.49351	1.31127	0.629055	0.891672	1.07964	0.0298471	1.56476	RAPGEF2
XM_015096054.1	0.057858	0.0455234	0.0568278	0.0347504	0.0278372	0.0400932	0.0225307	1.56026	LOC101106522
XM_012179953.1	1.38572	1.89938	1.70688	0.941418	1.15035	1.11888	0.0220542	1.55482	FRYL
XM_015102553.1	9.18234	9.95238	6.941	4.99208	6.00684	5.81139	0.0318776	1.55117	ZNF165
XM_012182938.2	6.15881	4.75762	4.88969	3.73493	3.87968	2.58211	0.0368586	1.55012	TBPL1
XM_004001860.3	7.95013	6.7016	6.33145	3.32562	5.25008	4.96254	0.0326973	1.54992	C1H1orf50
XM_015097955.1	0.341815	0.434593	0.402915	0.237106	0.291759	0.232713	0.0137558	1.54853	BRCA2
XM_015101965.1	0.0591143	0.0439695	0.0498052	0.0404007	0.0292797	0.0293212	0.0355178	1.54431	TMEM266
XM_012100508.2	3.21921	3.36398	2.87458	1.88559	1.60988	2.64325	0.0316361	1.54067	HMGA1
XM_012094818.2	4.52604	5.15637	4.69944	3.4433	2.49528	3.41326	0.00993727	1.53786	ZNF583
XM_004022030.3	0.432722	0.549566	0.466041	0.336773	0.341583	0.264388	0.016984	1.53629	ASB12
XM_015099435.1	4.90092	4.56417	6.02443	2.79485	3.20844	4.11157	0.038192	1.53136	ISM1
XM_004020232.2	0.848615	0.728061	0.870205	0.546088	0.643721	0.409805	0.0251739	1.52967	TIAL1
XM_015101321.1	5.61474	4.67244	6.10603	3.22161	3.28668	4.20945	0.0230905	1.52954	NADK2
XM_015093169.1	3.41436	4.09618	4.04145	2.67024	2.95921	1.929	0.0241655	1.52835	TLE4
XM_004002215.3	17.8561	13.5138	13.9701	10.2945	9.05981	10.3234	0.0222114	1.52775	LOC101108787
XM_004014534.2	13.7235	11.7132	13.1289	7.1434	7.41458	10.7592	0.0277931	1.5233	RBM39
XM_015098983.1	2.37412	1.95252	2.1185	1.26578	1.52345	1.44394	0.00694532	1.52253	C11H17orf80
XM_012099949.1	1.28597	1.81007	1.40473	1.16136	0.853543	0.944983	0.0485066	1.52058	PBRM1
XM_012181751.2	3.46619	3.90107	4.34001	2.99602	1.87599	2.8284	0.0361184	1.52034	DAAM1
XM_015105116.1	0.861774	0.633101	0.682721	0.473433	0.43559	0.527473	0.0293561	1.51591	TCEAL4
XM_004011274.3	6.74734	6.63481	6.36224	4.24492	3.7763	5.01542	0.00412549	1.51453	LYRM2
XM_012190491.2	2.33771	1.98356	1.59375	1.38445	1.24699	1.27956	0.0379216	1.5124	ZNF576
XM_004005158.3	0.231688	0.20124	0.179782	0.125803	0.162756	0.119271	0.0279774	1.50237	SH2D5
NM_001142508.1	18.5764	19.1412	13.3247	10.108	11.438	12.4913	0.0455396	1.4996	CDK1
XM_012105581.2	5.73805	7.74896	7.24079	4.79319	4.59398	4.43884	0.0198265	1.49919	C25H10orf10
XM_015096405.1	0.574802	0.579407	0.511878	0.459822	0.298817	0.357438	0.0240949	1.4928	NAP1L5
XM_012101289.2	13.6801	14.8986	14.5406	8.1084	10.2328	10.5687	0.00510192	1.49151	ADTRP
XM_004017564.3	0.337759	0.403395	0.385289	0.312569	0.206607	0.237094	0.0291687	1.48947	DNAH10
XM_015104390.1	4.76433	4.88606	5.05985	4.4146	2.66573	2.80059	0.0472289	1.48875	RUFY2
XM_015097133.1	0.508938	0.583183	0.599212	0.311578	0.410491	0.414455	0.0133012	1.48816	PLEKHH1
XM_015095842.1	0.0293336	0.0343191	0.0420323	0.0204076	0.0264926	0.0242764	0.0485202	1.48483	EPOR
XM_012098625.2	12.2371	13.3272	14.2746	9.65099	6.82289	10.3674	0.0245112	1.48424	ACSBG1
XM_015091640.1	0.0443374	0.0434834	0.0394742	0.0208206	0.0342016	0.0308835	0.0324801	1.4818	KLHL30
XM_004002910.2	1.25053	1.00451	1.2378	0.815588	0.652883	0.893142	0.0242177	1.47901	TAGLN3
XM_012174219.2	1.31359	1.51044	1.38402	0.788692	1.01008	1.04699	0.0101668	1.47871	FUBP1
XM_015095015.1	10.5292	9.54679	9.77825	5.89025	7.60034	6.75569	0.0051191	1.47456	LOC443240
XM_004011753.2	2.39128	2.67682	2.40971	2.02633	1.5834	1.46834	0.0144492	1.47257	PKIA
XM_012174564.1	0.376059	0.330983	0.278295	0.182446	0.233642	0.253672	0.0408251	1.47118	MYRFL
XM_012182912.2	10.8116	9.36919	12.0659	5.64669	7.54762	8.73905	0.0446937	1.47021	MOXD1
XM_004007007.3	11.2278	9.74417	9.74802	7.06506	6.71306	7.1251	0.0030404	1.46963	ST13
XM_012189156.2	0.572609	0.607634	0.551355	0.404648	0.359006	0.419382	0.00171843	1.46369	TGIF2
XM_012183171.2	0.382803	0.458137	0.37212	0.273664	0.224297	0.331587	0.0360103	1.46232	LOC101106178
XM_015095422.1	0.204694	0.205533	0.229194	0.108771	0.154765	0.174577	0.0334348	1.45949	CNTNAP2
XM_012166730.2	5.65654	5.63263	5.57707	2.82819	4.39787	4.35843	0.0271944	1.45593	EIF2B4
XM_012181791.2	4.56011	4.07729	5.34763	2.87797	2.93095	3.90841	0.0464325	1.43918	PPP2R5E
XM_004009617.3	0.95845	1.04614	1.27102	0.87844	0.622149	0.778116	0.0495023	1.43749	ENPEP
XM_004017224.3	1.03127	1.22839	1.29892	0.643113	0.845224	0.991298	0.0492627	1.43512	HHIP
XM_015099811.1	1.35558	1.6516	1.52873	1.22747	0.855629	1.08083	0.0295973	1.43363	LOC101102327
XM_012181057.2	0.476203	0.559162	0.548879	0.331724	0.362088	0.412759	0.0106496	1.43167	LOC105613768
XM_015093037.1	0.594705	0.587453	0.492081	0.475267	0.346639	0.348605	0.0356696	1.43035	C2H9orf3
XM_015102210.1	11.1512	10.8417	8.98271	6.38733	7.93908	7.38216	0.0192808	1.42688	CMC1
XM_012104623.2	9.31461	8.38071	9.77336	6.62111	4.94966	7.70578	0.0386577	1.42498	BAIAP2L1
XM_015093479.1	4.02719	3.32654	4.16025	2.1905	3.16349	2.73242	0.0403762	1.42387	SPATS2L
XM_004011177.3	7.49757	6.45834	7.73227	4.42451	4.78188	6.04003	0.0266794	1.42251	ZUFSP
XM_012104455.1	17.1641	20.292	14.4101	13.0342	10.8322	12.6252	0.0486922	1.42132	GTF2I
XM_004011287.3	7.47185	7.62521	6.96244	5.48683	5.07288	4.97872	0.00102265	1.41967	RARS2
XM_015100804.1	2.28631	1.79028	1.86745	1.41849	1.13727	1.63213	0.0497268	1.41934	STARD10
XM_012181352.2	18.4975	16.5421	16.5641	10.8226	11.6226	14.0271	0.0122027	1.41487	FRMD6
XM_012180860.2	16.2008	14.6202	14.5484	13.3906	8.4886	10.2167	0.0447672	1.41356	UACA
XM_012190439.2	13.596	12.6431	14.2689	8.24625	9.17692	11.2726	0.0176591	1.41163	SLC35A5
XM_004020046.3	6.87128	5.76267	7.05075	3.96319	4.49231	5.49583	0.0339688	1.41095	NOC3L
XM_015101611.1	3.05146	3.30315	3.04516	2.2361	2.34975	2.11241	0.00117784	1.40332	CLIP1
XM_015101612.1	3.05146	3.30315	3.04516	2.2361	2.34975	2.11241	0.00117784	1.40332	CLIP1
XM_012180235.2	10.1111	10.1763	12.0327	8.18049	7.73608	7.13786	0.0115028	1.4019	MRPL1
XM_015098659.1	1.43417	1.69713	1.75285	0.93228	1.18444	1.37373	0.0449766	1.39929	ZNF18
XM_004002519.2	2068.24	1858.1	1981.31	1415.01	1123.38	1685.68	0.0317967	1.39857	PRR9
XM_015100371.1	0.969279	0.929158	1.06091	0.640058	0.844769	0.635716	0.0242527	1.39556	LDHD
XM_015092527.1	4.61261	4.20532	4.76112	4.05215	2.60655	3.08735	0.0488247	1.39329	MCCC1
XM_015104081.1	8.56666	11.3043	9.50291	6.45519	7.98459	6.69225	0.042248	1.39002	LITAF
XM_004022206.3	5.97672	4.81157	4.59259	4.17159	3.54362	3.41017	0.0442166	1.3825	ZDHHC15
XM_015101469.1	0.461313	0.535038	0.451267	0.316313	0.345331	0.393666	0.019691	1.37175	ZDHHC8
XM_004008155.3	1.82319	1.54085	1.43148	1.19964	1.15665	1.14042	0.021425	1.37143	EZH2
XM_004008102.2	18.7733	19.4561	19.2219	16.4432	10.6609	14.8847	0.0413879	1.36825	LOC101105324
XM_012117437.2	63.5409	57.1578	59.3806	37.6002	44.9977	49.3724	0.0148593	1.36455	HNRNPK
XM_004004426.3	6.86672	6.10588	6.69454	4.80724	4.4581	5.18278	0.00502354	1.36123	LOC101112287
XM_004002801.3	23.5831	26.4232	24.8602	16.3816	19.9585	18.6632	0.00759749	1.36113	APP
XM_012097664.2	0.0483241	0.0466961	0.0586809	0.037253	0.039981	0.0359268	0.0265047	1.35825	TMEM132B
XM_012117889.2	35.367	33.8853	40.4952	27.345	22.4264	31.0908	0.0399636	1.35722	CCL27
XM_012180475.2	5.80361	5.3382	4.43806	3.67042	3.58644	4.25499	0.0400998	1.35338	CIART
XM_015095210.1	4.61069	4.74604	4.82608	3.26174	3.24968	3.97151	0.00750194	1.35294	ISPD
XM_012180228.2	17.8563	19.8471	20.1855	15.6939	13.0747	14.0784	0.00891214	1.35106	CCNG2
XM_004018359.2	2.97551	3.00654	3.11814	2.27445	2.0488	2.42115	0.00253516	1.3493	ABHD6
XM_004015204.3	4.24554	4.39029	3.77054	2.72561	3.15855	3.32203	0.0144884	1.34761	ZNF567
XM_004003025.3	9.06984	10.9197	10.408	6.87067	8.14302	7.55274	0.0169813	1.34703	BDH1
XM_015091727.1	2.01425	1.99198	1.94743	1.32612	1.3458	1.75137	0.0218784	1.34598	JAM2
XM_015092673.1	1.19936	1.17295	1.34192	0.997673	0.860926	0.905882	0.00872933	1.34356	PDE9A
XM_004015237.2	58.8881	53.4999	56.0802	44.714	37.0273	43.6649	0.00744344	1.34338	ECH1
XM_004012229.2	6.0562	5.39182	5.66171	3.5234	4.57254	4.67233	0.0251948	1.34002	KDELC1
XM_012105073.2	5.67938	6.32052	5.78221	3.98078	4.69248	4.59942	0.00734831	1.33975	HNRNPF
XM_004006818.3	62.2246	50.916	58.4823	40.7373	45.6421	41.7634	0.0164689	1.33931	MGST1
XM_012174980.2	0.370433	0.383852	0.389391	0.292406	0.291989	0.274413	0.000313962	1.3317	RASD2
XM_015092425.1	2.83294	2.87823	2.87856	2.33494	2.02079	2.09459	0.00175616	1.33168	BBX
XM_012173596.2	10.189	8.3586	10.6516	6.77643	6.91593	8.235	0.0448005	1.33164	TGFA
XM_004021898.2	1.97389	2.17945	2.12175	1.46213	1.63904	1.61206	0.00319723	1.33138	CLCN4
XM_004003934.2	2.964	3.28588	2.74749	2.26388	2.01476	2.47933	0.0223229	1.33137	TDRP
XM_012096120.2	2.55729	2.34895	2.68592	1.85147	1.77803	2.07769	0.00921676	1.33028	BBOX1
XM_015105054.1	6.03642	5.729	5.71938	3.45514	4.59289	5.09877	0.0437142	1.32997	OCRL
XM_012190125.1	2.93837	3.30318	3.49201	2.38031	2.41865	2.54462	0.00938497	1.32545	LOC101117528
XM_015100317.1	0.096976	0.102151	0.124145	0.0804905	0.0797801	0.083819	0.0350451	1.3244	BRSK1
XM_004011348.3	2.82499	3.00961	2.8124	2.2861	1.86171	2.38471	0.0150664	1.32369	SLC2A12
XM_012106157.2	4.49551	3.5494	3.76213	2.80541	3.14653	2.9782	0.0340301	1.32216	EXO5
XM_012182757.2	4.49721	5.82302	4.93105	3.64877	4.26854	3.62188	0.049395	1.32169	MANEA
XM_015101824.1	2.17467	2.18242	1.98699	1.40531	1.7266	1.66933	0.0120006	1.32134	TECPR2
XM_015098036.1	3.16386	3.09947	3.05	1.84625	2.44559	2.76016	0.0492638	1.32067	PCDH20
XM_012190198.2	80.9498	85.1515	69.6372	65.0555	57.1027	56.3812	0.0242462	1.32037	LOC101122717
XM_012102910.2	1.18475	1.42317	1.25779	0.924173	1.06384	0.940975	0.0198484	1.31981	ADD3
XM_004015164.3	10.4479	10.3933	11.2002	7.58933	8.69383	8.01067	0.00336309	1.31891	LOC101115476
XM_012097662.1	0.040657	0.0393987	0.0483661	0.0304026	0.0352519	0.0317496	0.0305447	1.31844	TMEM132B
XM_015104890.1	1.79523	2.05303	1.8144	1.67307	1.22728	1.39904	0.0419669	1.31708	KDM5C
XM_012188317.2	6.95746	7.30107	6.92362	5.21482	4.90727	5.9716	0.00742919	1.31618	MSRB2
XM_004017895.3	8.90738	8.04641	7.65851	5.21654	7.13643	6.35031	0.0420947	1.31593	RALGAPA1
XM_004020410.3	10.5703	10.4634	11.7632	9.83627	7.40398	7.69921	0.0398312	1.31506	PIK3C3
XM_004002510.2	767.604	866.942	836.702	638.537	561.627	680.485	0.0124352	1.31404	RPTN
XM_012187847.2	6.27896	6.4382	5.45619	4.24669	5.24934	4.34252	0.0306394	1.31324	LOC101122294
XM_015101638.1	1.01434	0.899284	0.820272	0.722454	0.671318	0.692717	0.0207633	1.31029	ACAD10
XM_015092680.1	1.00775	1.00021	0.96827	0.869838	0.598875	0.806254	0.0475107	1.30825	PWP2
XM_012188460.2	4.29684	4.17037	4.20425	3.78387	3.00237	2.9029	0.0240933	1.3078	EPC1
XM_015091599.1	18.5023	14.7166	17.1695	11.6669	12.5874	14.2999	0.0432171	1.30695	RABGGTB
XM_004013679.3	7.03543	6.69992	6.62802	5.98205	5.23051	4.37566	0.0296252	1.30633	SCYL3
XM_012101188.2	1.60448	1.4383	1.62494	1.17943	1.20606	1.19803	0.00374062	1.30255	GMNN
XM_012177097.2	5.10888	4.47814	4.00998	3.15279	3.65979	3.63522	0.0429371	1.30142	HILPDA
XM_015105015.1	52.5597	44.8716	50.4307	37.4121	35.8693	40.4932	0.013009	1.29961	ZNF75D
XM_015101600.1	30.4773	24.6852	26.5857	22.8905	19.0592	21.0921	0.0373631	1.29673	DENR
XM_015104290.1	9.78336	8.75626	10.2364	7.63241	6.43593	8.19932	0.0331459	1.29228	RET
XM_015098516.1	1.79497	2.08913	1.91766	1.55563	1.44398	1.49621	0.00881915	1.29048	RNF135
XM_004013910.3	5.92468	5.73647	6.73983	4.8274	4.05451	5.38145	0.0488818	1.29009	NEK2
XM_012174782.2	9.82968	7.90219	9.56667	6.77408	7.08654	7.30836	0.030518	1.28955	DNAJC14
XM_012099569.2	11.7402	12.7876	13.9748	9.50541	10.528	9.89201	0.0158491	1.28662	THUMPD3
XM_004013835.3	102.068	85.7715	89.5599	66.0963	77.3727	72.3791	0.0254982	1.28516	SOAT1
XM_004009821.2	38.7837	40.7297	34.7364	28.9135	28.8689	31.1373	0.0116602	1.28487	OCIAD1
XM_012096148.2	5.21074	4.26581	4.60112	3.4967	3.88158	3.58159	0.0257761	1.28448	DNAJC24
XM_004013042.3	10.3112	10.3619	11.0717	7.00043	8.2688	9.48722	0.0372839	1.28229	FN3KRP
XM_004006251.2	284.623	229.982	239.513	201.557	182.841	204.249	0.0384172	1.2811	LUM
XM_015102417.1	5.24359	5.49181	5.02059	3.90891	3.95993	4.45176	0.00651152	1.27883	IP6K1
NM_001126348.1	52.2135	49.7607	48.5094	37.8851	38.9305	40.9528	0.0015139	1.27779	PON2
XM_015095969.1	2.4784	2.52338	2.66213	2.01262	1.99358	1.99621	0.000570985	1.2768	RNF44
XM_004003314.3	36.1489	31.0755	35.9881	24.8313	26.9598	29.0511	0.0224665	1.27672	IL20RB
XM_015099843.1	2.49799	2.10793	2.15666	1.99245	1.58476	1.723	0.0466981	1.27591	MYH7B
XM_012175918.2	5.99406	5.5858	5.42696	4.23001	4.02087	5.16027	0.036832	1.26811	OLFML2A
XM_012098877.2	20.8145	21.4179	24.3633	18.7005	15.1421	18.6978	0.044059	1.26752	TGM7
XM_004006606.3	6.03262	6.1349	6.814	4.43485	5.50327	5.06225	0.0283679	1.2654	DNAJC14
XM_012097890.1	5.07251	6.25246	6.1387	4.65243	4.9615	4.21256	0.0491661	1.26306	RPL6
XM_004020456.3	18.1087	21.2536	19.8197	14.2879	17.3939	15.1829	0.0338834	1.26283	DSC2
XM_004014414.3	9.74575	8.1196	9.6508	7.68596	7.65948	6.45762	0.0456911	1.26203	GID8
XM_004011597.3	4.81809	5.01813	5.52014	4.41068	3.73785	4.02261	0.0205423	1.2617	CYHR1
XM_004014332.3	16.1517	14.3578	15.7973	11.2372	11.8601	13.6052	0.0233272	1.26168	GTPBP4
XM_015098799.1	123.698	130.609	126.52	92.5687	97.8697	111.503	0.0117556	1.26126	RPL27
XM_015098906.1	9.81648	10.3183	9.58958	8.30649	7.58002	7.68649	0.00279108	1.26095	ASPSCR1
XM_012111024.2	13.2849	13.3575	12.1187	9.69926	9.51562	11.5732	0.026043	1.25896	ACVR2A
NM_001280672.1	54.666	44.8437	45.1204	35.9436	39.3543	39.6474	0.0452062	1.25825	LPAR6
XM_004008925.3	8.62264	9.36361	8.04065	7.36098	6.23675	7.12317	0.0261715	1.25607	RBM27
XM_012101111.2	2.7406	2.57949	2.51845	1.8707	2.2268	2.16213	0.0147149	1.25224	ABT1
XM_015093938.1	1.80172	1.57429	1.44637	1.31097	1.21248	1.33818	0.044437	1.24879	LOC106991000
XM_004020034.3	15.2883	13.2749	13.83	11.0242	10.156	12.8227	0.0473793	1.24675	KIF11
XM_004006369.3	6.32086	5.33397	6.01506	4.42245	5.19235	4.57091	0.0363477	1.24561	RACGAP1
XM_012096898.2	17.0907	17.621	17.3381	13.7385	13.4743	14.5798	0.00073738	1.24543	GPBP1
XM_015104129.1	24.0851	24.8278	26.9078	18.154	21.404	21.3995	0.0225977	1.24383	SPTSSA
XM_004017070.2	6.66321	6.39952	6.5967	4.91587	5.65531	5.25145	0.00495836	1.24249	C16H5orf22
XM_015093192.1	0.707519	0.762378	0.803766	0.628124	0.64261	0.559586	0.0174756	1.24222	RFX3
XM_015093795.1	4.1887	4.04717	4.69379	3.45401	3.1035	3.85576	0.0457215	1.24165	EHMT1
XM_004008057.3	19.9207	19.9529	20.2608	14.9263	15.7066	17.8006	0.0107457	1.24159	UBE2H
XM_012097478.2	6.4942	6.29412	6.96898	4.54405	5.45354	5.94124	0.0491578	1.23957	PCDH18
XM_012107546.2	9.31257	10.0088	10.0727	9.0843	7.40234	7.24554	0.0414176	1.23858	AMMECR1
XM_004020996.3	101.192	112.195	110.906	79.8454	88.4282	93.7343	0.0176379	1.23772	LOC101121996
XM_004010666.3	6.66763	7.29843	6.53266	5.29912	5.84376	5.42959	0.0103993	1.23691	FBXO34
XM_015104416.1	1.04768	1.02305	0.954912	0.835477	0.767757	0.84573	0.00652939	1.23548	CDH23
XM_004006792.3	96.3225	86.679	104.502	81.2329	71.1283	80.769	0.0413692	1.23323	LDHB
XM_004009944.3	24.9912	27.5458	22.6745	20.0204	20.814	20.2286	0.0297746	1.23171	RASGEF1B
XM_015098928.1	8.8841	8.9914	8.24701	7.83958	6.08826	7.3033	0.0453914	1.23039	CYTH1
XM_004012454.3	10.3501	10.293	9.47454	7.85559	8.56603	8.06235	0.00599653	1.2301	AP2B1
XM_015094283.1	59.6194	56.2852	58.7725	42.5304	48.5648	51.0259	0.0161667	1.22907	YPEL5
XM_012179778.1	5.67121	5.02656	5.48425	4.05363	4.79107	4.35172	0.0257228	1.22624	STIM2
XM_012188476.2	7.9037	7.83015	7.63878	6.56721	5.68542	6.82771	0.0156605	1.22496	WAC
XM_004019686.3	8.21238	6.66334	7.95508	6.36582	6.25795	6.04123	0.0467911	1.22319	EIF1AD
XM_012105916.2	6.30213	5.08047	5.89449	4.67292	4.76193	4.71993	0.0445252	1.22058	PROSC
XM_004005086.3	31.9227	33.2376	31.6326	26.5439	24.4166	28.3561	0.00934758	1.22034	FAM46B
XM_012179985.2	3.19556	2.64879	2.82486	2.32656	2.40422	2.38353	0.0334195	1.21856	EXOC1
XM_012184043.2	4.11254	4.20949	4.5709	3.26321	3.49398	3.82564	0.0230309	1.21829	GRHL2
XM_015098037.1	9.56603	8.66144	9.05786	7.98392	7.01589	7.50113	0.01409	1.21263	TDRD3
XM_004014953.2	30.3432	30.731	27.6311	23.7126	25.1055	24.631	0.00858754	1.20771	MAP1LC3B
XM_015099247.1	1.03174	0.97185	1.03521	0.83664	0.838737	0.842302	0.00108984	1.20699	ESPN
XM_004016392.3	21.3751	19.1997	21.2339	18.1378	17.5784	15.5695	0.0287954	1.20518	FBXO3
XM_012184804.2	25.7771	26.9287	24.4086	23.0126	20.6828	20.5575	0.0165779	1.20017	SCEL
XM_004010458.3	6.53751	6.5262	6.46881	5.07299	5.6499	5.56226	0.00390915	1.19941	INO80
XM_015100705.1	1.63294	1.62545	1.43805	1.32144	1.25253	1.34976	0.0211971	1.19693	LOC105612738
XM_004002878.2	11.8691	11.32	11.545	9.7178	10.0164	9.35746	0.00163018	1.19395	NIT2
XM_012100369.2	6.44524	7.77709	7.32536	6.18259	6.03065	5.83964	0.0446731	1.19359	KLHL18
XM_004006671.3	28.481	27.1492	26.6431	23.2385	21.0344	24.6596	0.0200947	1.19353	CCDC53
XM_004009833.3	10.1315	10.1097	8.89988	7.97924	7.89196	8.55297	0.0262325	1.19313	TMEM165
XM_004003135.3	21.255	17.8337	18.7819	16.848	15.9623	15.7138	0.0443596	1.19261	PIK3CA
XM_004008917.3	2.27269	2.3196	1.99686	1.78914	1.9388	1.83077	0.0355492	1.18538	PRELID2
XM_004007001.3	32.3441	33.6325	33.4077	29.5583	26.9424	27.3526	0.00460699	1.18522	RPS19BP1
XM_004020200.3	13.8455	12.5539	12.8301	10.4598	10.8808	11.7645	0.0205645	1.185	ZDHHC6
XM_004017984.3	18.6436	16.9902	18.0169	14.0084	16.3313	15.0716	0.0292865	1.18144	GSKIP
NM_001142638.1	6.45445	6.69595	6.47032	5.30401	5.16038	6.17234	0.0378446	1.17936	HTT
XM_004010615.3	13.4163	13.3617	13.0152	11.3979	10.0261	12.3247	0.0413208	1.1791	AP4E1
XM_004013801.3	6.8117	6.86006	6.36912	5.34576	5.50971	6.14458	0.0248344	1.17887	TMEM51
NM_001308564.1	14.7711	14.6314	14.1385	11.4529	11.7888	13.6933	0.0382675	1.17886	BMP7
XM_015099719.1	18.0763	16.9242	18.9366	15.5457	15.0463	15.2277	0.0108017	1.17716	CDS2
XM_012102527.2	15.1898	13.6456	14.7885	13.0142	11.4061	12.7067	0.0327792	1.17499	PIK3CB
XM_012186996.2	22.4244	20.6791	23.7091	18.8466	20.2651	17.801	0.04342	1.17395	CFH
XM_012181455.2	7.88908	8.36078	8.33332	7.66827	6.52004	6.77006	0.0337255	1.17295	FAM63B
XM_015098779.1	17.5321	17.6615	19.0486	15.633	14.2836	16.3374	0.0262577	1.1727	LOC101117946
XM_012098020.2	42.1571	43.8904	45.0129	36.0461	38.905	36.8926	0.00570499	1.17182	EWSR1
XM_012097679.2	13.8535	13.1755	12.8542	12.1455	10.5494	11.3642	0.0238004	1.171	SCARB1
XM_004001988.3	46.1506	43.6452	47.1687	35.9673	39.6045	41.4817	0.0262244	1.1701	SCP2
XM_015093002.1	58.6802	53.6756	55.1587	49.9443	42.7206	50.5398	0.0499986	1.16975	SLC44A1
XM_012174221.2	87.5938	98.6677	94.056	78.8006	76.6553	84.1839	0.0257422	1.16975	LOC101112555
XM_012104236.1	46.2043	42.2891	48.695	39.623	37.9438	40.1175	0.0302601	1.16573	TMEM159
XM_004005108.3	94.9279	85.4157	89.8574	77.2838	77.376	77.2652	0.00971488	1.16504	TMEM50A
XM_004003179.3	10.1371	8.80518	9.7453	8.01613	8.16594	8.49095	0.0331717	1.16271	MYNN
XM_004008521.2	14.077	12.7039	13.5759	11.8109	10.7178	12.236	0.0368033	1.16085	AP1M2
XM_015094318.1	22.6726	22.4271	23.2407	18.8689	19.8964	20.1073	0.00221494	1.16082	AFTPH
XM_015096396.1	1.14792	1.27611	1.16317	1.0139	1.06922	1.01014	0.0211613	1.15968	DDIT4L
XM_012180829.2	33.8558	34.2659	34.338	30.1234	28.8202	29.451	0.000318534	1.15912	FEM1B
XM_004003000.3	46.1856	43.1812	41.4399	38.7941	35.3676	38.816	0.0298017	1.15781	FYTTD1
XM_004001803.1	33.529	31.703	32.7212	26.9927	26.7371	30.9897	0.0402937	1.15621	THRAP3
XM_004006193.3	23.3743	23.201	22.492	20.2145	21.2634	18.3729	0.0257232	1.15399	TMEM19
XM_012181374.2	17.0067	16.8298	18.2678	15.7224	15.6174	14.064	0.0334478	1.14757	SNX1
XM_015104923.1	0.661364	0.642325	0.635875	0.562543	0.591159	0.537523	0.00871019	1.14684	STARD8
XM_004009031.3	9.87772	10.3792	10.2989	9.21217	9.29107	8.21391	0.0281013	1.14368	TTC1
XM_004012199.3	5.19105	5.17944	5.3662	4.71637	4.56388	4.48286	0.00196623	1.1434	SLITRK6
XM_004011352.3	15.222	14.8302	15.3974	14.0676	12.3531	13.4456	0.0244073	1.14005	SGK1
XM_004012587.3	28.0868	26.0679	26.74	24.7559	23.9394	22.4786	0.022126	1.13658	DERL2
XM_015101554.1	1.44894	1.45276	1.41199	1.2859	1.22875	1.28406	0.00167131	1.13556	POLE
XM_004020766.2	81.9007	74.6783	78.9357	69.6419	65.1599	73.0606	0.0411099	1.13303	EMP2
XM_015099989.1	4.4559	4.01848	4.17096	3.73329	3.74457	3.70336	0.0192719	1.13094	ALKBH6
XM_015095342.1	73.9706	75.0699	75.3157	68.7936	63.1002	66.6237	0.00729453	1.13016	CBX3
XM_012104643.2	21.2464	23.9202	22.3976	19.3227	20.6153	19.8657	0.039666	1.12977	ZDHHC4
XM_015097121.1	32.9911	30.088	31.1588	28.3119	27.1916	28.2603	0.0193856	1.12504	CHURC1
XM_012097532.2	8.79238	7.79699	8.26833	7.12682	7.29009	7.68016	0.0498328	1.12493	SPATA5
XM_012153798.1	10.5222	10.7817	11.1347	9.38828	9.19651	10.2829	0.0348039	1.1237	EMC1
XM_012178722.2	84.2521	90.2826	86.6663	75.9683	80.9698	75.8158	0.0176682	1.12222	LOC101116141
XM_004006750.3	9.22428	9.64149	8.94072	8.4085	7.73093	8.68641	0.0466167	1.12006	IPO8
XM_012103202.2	12.7612	11.3657	11.8229	10.9965	10.3483	10.7576	0.0470672	1.11985	TF
XM_015094217.1	6.79129	7.1786	7.54662	6.72731	6.21741	6.26993	0.0475892	1.1198	TAF1B
XM_004004860.3	13.1854	13.3286	13.0548	11.5221	11.1877	12.7124	0.0421923	1.11706	FASTKD2
XM_004012134.2	21.4992	19.9615	20.298	18.2222	17.7403	19.3687	0.0332078	1.11617	N4BP2L2
XM_012104822.1	91.4513	88.3921	91.6657	84.104	75.829	83.961	0.0348667	1.11323	EIF4H
XM_004016023.2	58.011	57.37	59.8092	54.0488	51.7343	52.1478	0.00486811	1.10928	SDHD
XM_012189452.2	23.8956	24.2529	24.9737	22.2071	21.6694	22.0756	0.00256173	1.10872	ITCH
XM_004001798.2	13.6567	12.5474	13.5788	11.8178	11.8245	12.3648	0.0348458	1.10486	TRAPPC3
XM_004008793.3	7.86892	8.05319	8.11401	7.29633	7.14688	7.31855	0.00114843	1.10451	ZCCHC10
XM_012123798.2	28.1831	28.9786	28.4686	25.8215	24.3869	27.3261	0.0373988	1.10442	KANK1
XM_004011216.3	164.927	179.367	173.967	157.652	157.685	156.745	0.0218742	1.09782	CD164
NM_001308562.1	32.2556	34.649	33.7883	29.9043	31.3857	30.5066	0.0225644	1.09691	CITED2
XM_004013410.3	6.26482	6.10984	6.44227	5.49878	6.00913	5.69561	0.0384201	1.09378	TMUB2
NM_001142511.2	53.5072	53.0858	54.3173	51.8656	47.3447	47.9687	0.035008	1.0933	CSNK2B
XM_004007154.3	59.329	58.2375	61.2185	54.7356	55.7405	53.0986	0.0120427	1.09299	CRAT
XM_004005121.3	114.983	109.56	107.311	99.1511	98.5	106.04	0.0473449	1.09274	PNRC2
XM_012189715.2	49.574	46.5448	48.1101	43.7947	42.5886	45.6304	0.0306833	1.09253	DNAJA2
XM_004019613.3	7.72223	7.30225	7.17488	6.77142	6.53103	7.03019	0.0470249	1.09181	TTC9C
XM_004013866.3	9.90551	10.0228	9.945	9.20035	8.80134	9.54297	0.0232448	1.08454	TSEN15
XM_004016458.3	25.5538	25.6317	26.3869	23.3018	24.0778	24.1658	0.00625795	1.08424	NDUFS3
XM_004011305.3	6.68394	6.45567	6.50521	5.97116	5.94564	6.22522	0.0113976	1.08284	CEP162
XM_015098720.1	12.411	11.7683	12.3065	11.1142	11.6858	11.4318	0.0439782	1.06585	KAT7
XM_015101073.1	2.1485	2.09275	2.1892	2.06195	2.04815	1.95984	0.0474009	1.05939	ARAP1
XM_004013874.2	35.6332	35.1821	36.1448	33.7105	32.7925	34.5318	0.0262962	1.05865	TPR
XM_015100653.1	1.2917	1.25798	1.28052	1.20134	1.21054	1.24382	0.0232838	1.04773	FUZ
XM_015094198.1	23.2851	24.0306	23.8523	22.4197	23.0676	22.6609	0.0265978	1.04431	RABGAP1
NM_001308600.1	778.343	778.612	759.824	828.733	803.607	859.606	0.028147	0.929707	KRT17
XM_015100414.1	443.396	517.81	459.651	617.712	579.116	562.511	0.0155253	0.807608	RPL13
XM_015098980.1	443.228	427.259	464.684	476.992	494.528	517.005	0.0322082	0.896975	RPL38
XM_015102501.1	104.459	96.9503	101.408	109.691	108.195	110.744	0.0201618	0.92145	CNBP
XM_012097675.2	100.171	102.929	92.07	121.657	128.138	123.676	0.00230651	0.790343	UBC
NM_001009398.1	61.1341	75.4896	64.9022	87.6555	97.3948	101.891	0.00905277	0.702324	KRTAP5.4
XM_004013328.2	57.0334	38.3931	55.238	75.5183	82.6718	63.8493	0.0422467	0.678548	MFAP4
XM_012186026.1	32.3986	24.3858	28.6807	39.9248	33.9913	36.2463	0.046443	0.775809	RPL19
XM_015092253.1	30.9332	29.0268	30.5038	33.6495	33.4738	31.8748	0.0243846	0.913793	KPRP
XM_004018184.2	27.0597	27.6852	28.3931	30.2436	28.6883	29.3525	0.0443796	0.941707	MRPS24
XM_015103654.1	27.0502	24.7512	26.2327	27.7104	28.4101	28.0841	0.0429183	0.926721	RAB12
XM_004017994.2	26.7517	27.3907	26.9576	29.4084	28.3832	29.2903	0.00599459	0.931307	DYNC1H1
XM_012097783.2	25.2401	25.0813	25.9043	26.2626	27.7641	26.8543	0.0370143	0.942443	ATP2A2
XM_012096194.2	22.5488	20.6838	23.3326	26.3551	24.119	26.6812	0.0349206	0.862744	HIPK3
XM_012099226.2	21.1776	19.0458	20.3846	24.5308	22.5761	22.7632	0.0247294	0.867441	GNAI2
XM_015097633.1	21.1238	17.3896	19.0369	24.3529	22.4228	22.2436	0.0399178	0.833828	LOC101111462
XM_004007985.3	20.2279	19.8611	19.4095	21.5058	22.0091	21.9241	0.00220121	0.90922	YKT6
XM_012105075.2	20.0209	19.085	17.6865	23.0273	22.8895	20.3888	0.0440981	0.856524	HNRNPF
XM_004008417.3	19.187	20.0359	21.2903	24.1441	22.3469	22.7768	0.0232992	0.873613	FKBP8
XM_012188073.2	18.1782	19.6642	21.1757	23.6704	22.1502	24.8614	0.0291442	0.83498	RSU1
XM_004002076.3	17.7567	17.7715	17.6172	18.2924	18.2399	18.7233	0.0119334	0.96181	ANKRD13C
XM_015094382.1	17.6695	17.3817	20.5343	24.1521	21.5906	21.559	0.0419082	0.825916	SPTBN1
NM_001009276.1	16.8333	14.5253	17.8652	30.4855	23.4105	28.9993	0.00905608	0.593807	IDH1
XM_012181012.2	16.4102	11.5678	10.7474	19.3276	19.3429	21.1546	0.0196875	0.647311	MRPL52
XM_012103783.2	16.2262	16.6238	15.6429	19.7997	17.7819	18.342	0.0204364	0.867128	NARS1
XM_004005569.2	16.0281	14.6354	15.4167	17.3298	16.4522	17.1179	0.0290216	0.90531	UBAC1
XM_015096117.1	15.9352	12.8532	15.1139	17.2067	16.9265	18.4702	0.0489115	0.834589	DPYSL3
XM_012107725.2	15.9318	17.682	19.0875	21.2363	20.37	21.2111	0.0243019	0.83896	LOC101111345
XM_004005788.2	15.8369	16.058	16.1014	19.8853	18.6809	17.91	0.00822747	0.849849	FOSL2
XM_004019136.2	15.6737	15.8586	15.9528	21.3913	18.0691	20.3655	0.0139869	0.793721	TMEM14C
XM_015094386.1	15.344	15.8247	15.5593	16.5025	17.3443	16.1501	0.0457767	0.934618	PSME4
XM_004006835.3	15.1695	13.8541	14.6841	15.778	16.2059	15.7332	0.031685	0.915977	WBP11
XM_012186365.1	15.0736	15.1377	16.1615	16.8516	18.6129	17.7459	0.0211259	0.871498	ZNF750
XM_004002057.3	14.9633	14.808	13.5071	20.2044	18.4182	18.0069	0.0055255	0.764237	MIER1
XM_004006441.2	14.7331	12.599	14.5764	19.287	17.5399	16.9389	0.0158889	0.779465	ZCRB1
XM_012094976.2	14.7307	14.6393	14.1746	16.343	16.2641	16.0359	0.000958911	0.895186	CHMP1A
XM_015099485.1	14.6849	13.7039	14.6389	20.7104	17.3439	16.451	0.0457265	0.789421	PMEPA1
XM_004019691.3	14.493	14.7292	14.8611	15.3731	15.0621	14.996	0.0470778	0.970331	YIF1A
XM_004004103.3	14.0171	14.3023	13.128	18.5885	17.6059	15.2463	0.0340587	0.80573	NTRK2
XM_015104163.1	13.4715	13.1988	12.8293	14.272	16.8372	15.3548	0.0388228	0.850113	MAZ
XM_012174596.2	13.3618	15.459	13.7938	16.5659	16.7409	17.0712	0.0169151	0.845897	MDM2
XM_012190187.2	13.3611	12.5143	12.6399	14.3351	14.2103	14.0176	0.00848291	0.904904	RBM42
XM_012098870.1	13.2729	11.5671	11.8857	13.8955	15.8568	15.2732	0.0241061	0.815665	PRPF39
XM_004004271.3	13.1222	13.4905	12.5562	14.3932	13.857	14.784	0.0280023	0.91018	GBA2
XM_015103851.1	12.9404	12.6339	12.5374	13.9304	14.6183	14.2243	0.0026445	0.891021	TSR3
XM_012179695.2	12.7675	11.5867	13.138	14.0933	15.5219	16.0041	0.0215847	0.821849	PKD2
XM_015098794.1	12.0257	12.426	10.8362	13.272	12.8763	13.8577	0.0474301	0.882068	MLX
XM_004012096.3	12.0242	11.5133	11.4805	14.1541	14.1634	13.0111	0.00751565	0.847306	COG6
XM_015101177.1	11.9769	13.0167	11.78	13.4293	14.4053	13.6516	0.0315408	0.886406	ZFP91
XM_012137115.1	11.9299	10.9902	12.3597	12.9341	14.7603	13.6826	0.0380796	0.852642	FMNL2
XM_015098376.1	11.8286	10.7781	11.4656	13.1466	16.2856	15.4847	0.0217979	0.758561	RFNG
XM_004023198.3	11.8155	12.4315	12.1149	13.0376	13.3859	13.3378	0.00557023	0.914504	SNX18
XM_012120354.2	11.7742	10.8334	10.5344	13.2717	12.79	14.1325	0.0122756	0.824545	TGFBR1
XM_004005035.3	11.6092	12.4062	11.4159	13.7203	12.8584	13.3481	0.0188294	0.887402	PTP4A2
XM_015100703.1	11.3318	10.9988	11.2133	13.0073	13.438	12.6634	0.00161485	0.857712	EPN1
XM_004013782.3	11.1398	11.9082	8.95931	13.6232	14.7829	14.7463	0.0181031	0.741727	CCNL2
XM_015101464.1	10.9677	9.67674	10.4003	11.4156	12.4842	12.9256	0.0298727	0.843024	UFD1L
XM_004006191.3	10.792	11.6919	12.0169	13.082	12.5881	13.3071	0.0243653	0.885153	ZFC3H1
XM_012177682.2	10.7595	9.95047	10.9452	12.0119	11.2055	12.1979	0.0438582	0.893831	C5H19orf60
XM_012100950.2	10.6017	10.4559	10.3511	11.0039	11.2895	11.2427	0.00345158	0.93656	SLC33A1
XM_012184546.2	10.4476	10.9571	9.1036	12.9534	12.1012	11.486	0.0449008	0.834915	POSTN
XM_004020904.3	10.3582	8.25248	8.32255	11.3083	11.1803	10.8605	0.0383669	0.807618	DCTPP1
XM_012177834.2	10.2512	9.93939	9.14543	11.4863	11.3758	10.9652	0.0148818	0.86723	TNPO2
XM_004021567.2	10.2076	10.1748	9.50354	10.65	11.875	11.1855	0.0392075	0.886547	WASHC2C
XM_004019223.3	10.1548	8.72105	9.42482	12.6319	10.6759	11.0828	0.048916	0.822918	DNPH1
XM_015095001.1	10.0855	10.081	10.0113	13.4467	12.6084	12.0114	0.00323346	0.792766	WNK1
XM_004012648.3	10.0841	10.2659	10.8777	12.4715	12.7196	11.7568	0.00708502	0.845187	PLSCR3
XM_004017024.3	10.0009	8.38474	8.43529	14.3199	12.7413	11.5049	0.0157692	0.695454	DAB2
XM_004010473.3	9.94765	9.49111	9.24977	10.6774	10.7162	10.0207	0.040632	0.913231	EHD4
XM_015092007.1	9.93437	10.3024	10.4978	11.0805	11.058	10.7194	0.0249226	0.935378	USP24
XM_004020894.2	9.904	10.1291	9.866	10.7871	11.9249	10.7544	0.0390882	0.893405	MVP
XM_012098367.2	9.77834	10.4455	10.8382	11.4158	11.4988	11.4156	0.0247303	0.904804	IGF1R
XM_015097153.1	9.441	9.96119	10.027	10.202	10.8256	10.6086	0.0475356	0.93024	PCNX1
XM_015104321.1	9.40238	9.04599	9.49744	10.0727	9.94364	10.609	0.022063	0.912508	C25H1orf198
XM_004017038.3	9.23387	9.01991	9.29904	10.0087	10.0368	10.0885	0.000599486	0.914343	WDR70
XM_015097892.1	9.20188	9.28508	9.11317	9.93607	10.8869	10.5727	0.0112136	0.879106	UBR5
XM_015102644.1	9.16642	9.44205	8.73999	11.3979	11.3266	9.86822	0.0315144	0.839099	GCLC
XM_004004272.2	8.70906	6.65405	6.6042	10.0459	9.36404	10.8027	0.0272823	0.72709	CREB3
XM_015101208.1	8.62625	7.983	9.15044	9.66043	9.62288	9.9667	0.0305048	0.880673	CLPTM1L
XM_012177620.1	8.62337	8.95496	9.50296	10.9351	11.1666	10.4002	0.00618731	0.833222	ADAMTS2
XM_012177413.2	8.52155	8.35662	8.66505	9.84895	9.67118	9.43369	0.00161274	0.882205	CDK6
XM_004023544.3	8.38642	7.44052	8.03079	8.64395	8.84726	8.87151	0.0428775	0.90498	ALKBH5
XM_015099056.1	8.32332	8.07417	8.63518	9.12198	10.1003	9.53278	0.0191503	0.870548	SKI
XM_012099831.2	8.1871	8.74135	9.33355	10.475	10.3777	9.45197	0.0440962	0.866597	SLMAP
NM_001163056.1	8.13414	7.93083	8.2197	9.92694	9.33326	8.60042	0.0386896	0.871648	TXNDC15
XM_015093749.1	8.031	8.09567	9.22816	10.2335	13.2945	12.4403	0.0234017	0.70492	SZRD1
XM_012189082.2	7.9881	7.52479	6.05461	8.97851	11.1067	13.4873	0.0485749	0.642415	RALY
XM_004018744.3	7.96219	7.28349	9.56067	11.4125	10.7655	10.2596	0.0278287	0.764742	RING1
XM_015093040.1	7.85799	7.32404	7.89383	8.61954	8.68576	8.13999	0.0350537	0.906882	NAA35
XM_015095575.1	7.79873	8.47822	8.74738	9.81808	9.75348	9.73345	0.00730948	0.853927	PIK3R2
XM_015093729.1	7.74486	6.33864	8.79983	10.2895	9.82124	9.88986	0.0310745	0.762763	PINK1
XM_015104382.1	7.70376	8.71404	8.09183	10.1208	9.97149	9.39761	0.010696	0.831119	HERC4
XM_004007974.1	7.69706	7.37117	7.83989	8.56933	8.03102	9.02237	0.0467507	0.894055	TBRG4
XM_004021485.3	7.61411	8.85604	9.10796	10.4203	11.0605	11.9613	0.0151087	0.764847	ADK
XM_015104899.1	7.43434	6.24726	7.27657	9.0065	8.27184	8.51091	0.0201098	0.812671	LOC101122329
XM_004020916.3	7.4197	6.98419	7.63378	10.1802	9.65368	8.08933	0.0403712	0.789225	BCL7C
XM_004020720.3	7.38182	8.47998	8.64353	9.88741	9.74203	11.0883	0.023646	0.797759	KCTD5
XM_004017712.3	7.3542	6.94795	7.26846	8.18233	7.65294	7.70265	0.0350395	0.91642	ASB7
XM_012159308.2	7.26667	6.47297	6.26133	9.92037	8.65599	7.78702	0.0372954	0.758666	QPCT
XM_015104718.1	7.25936	7.17151	8.01756	9.08457	9.59072	10.461	0.00994417	0.770464	UBL4A
XM_015103135.1	7.13863	6.89086	7.45127	7.78861	7.96193	7.528	0.0433556	0.922771	CPSF7
XM_015092551.1	6.95813	7.70306	7.52282	8.88653	8.81392	7.9559	0.0363195	0.86466	FNDC3B
XM_012178614.2	6.79368	9.02177	7.09227	12.2656	10.7228	9.4429	0.0417276	0.706346	LOC101121602
XM_015092865.1	6.75933	6.58052	6.58558	7.55678	9.77159	8.21832	0.0467171	0.779961	SEPN1
XM_015100613.1	6.55873	6.51899	6.37921	7.00838	8.01188	7.12758	0.0491646	0.878502	STRN4
XM_015101014.1	6.55695	6.29788	6.77377	7.86376	7.82847	7.35126	0.0061127	0.851807	PARVA
XM_015099357.1	6.49782	6.29593	6.10224	7.05076	6.88241	6.69501	0.0197972	0.916028	SMG7
XM_012184234.2	6.30014	7.01204	6.51397	7.96251	7.6506	7.53083	0.0110186	0.856645	LRRC14
XM_012102831.2	6.22474	7.35921	6.40287	8.31083	8.74715	8.0681	0.0133048	0.795461	LDB1
XM_015097911.1	6.14924	5.08752	6.35747	7.27728	7.5	7.5224	0.0173643	0.78899	LAPTM4B
XM_015095421.1	6.06101	6.68688	6.28617	6.99075	6.91401	6.7951	0.0442529	0.919526	ARHGEF5
XM_004010217.3	5.86404	4.46657	5.81427	6.77498	7.64433	7.03958	0.0279577	0.752363	STYX
XM_015096800.1	5.86404	4.46657	5.81427	6.77498	7.64433	7.03958	0.0279577	0.752363	STYX
XM_012188856.2	5.86253	7.06309	5.39828	8.34259	7.80617	9.64667	0.0279259	0.710355	GID8
XM_015103838.1	5.66181	5.396	5.49137	6.28419	6.59652	6.19091	0.00442181	0.867739	PIGQ
XM_015098313.1	5.66129	5.86053	5.64624	6.63297	6.67512	6.0171	0.0324097	0.888378	CLUH
XM_012189745.2	5.64126	4.27452	4.85175	6.74302	5.86252	6.12201	0.0497243	0.788546	TENT4B
XM_015102443.1	5.63594	6.27214	5.84448	6.9679	7.17003	6.57268	0.0184134	0.857172	PLXNB1
XM_015095766.1	5.37554	5.17064	4.81305	5.96581	6.3141	5.74536	0.0189502	0.852095	MYO9B
XM_015096089.1	5.33325	5.5996	4.9969	6.51827	5.85735	6.52039	0.0245469	0.843022	DIAPH1
XM_015102741.1	5.25779	4.32477	4.43115	5.40038	5.9028	5.52042	0.0475703	0.832979	CD2AP
XM_004006067.3	5.24755	4.36798	5.39952	7.46215	6.68241	6.37532	0.0158224	0.731732	LOC101110922
XM_004021566.3	5.16126	3.31825	4.05764	7.63004	5.56355	8.41564	0.0395996	0.580176	MSMB
XM_015103941.1	5.12124	3.95796	5.38876	6.97186	6.54071	6.75088	0.0133492	0.713993	CYTH3
XM_004019141.3	5.10452	4.59843	4.61989	5.74463	5.4317	6.1748	0.0205061	0.825471	BLOC1S5
XM_015096050.1	4.80403	3.98218	5.45061	6.82624	5.78609	6.9555	0.034401	0.727563	LOC101104574
XM_015092954.1	4.69852	5.45794	5.37703	7.76882	8.55892	6.22073	0.0324852	0.688893	FBXW2
XM_015104542.1	4.64952	4.91412	4.73044	5.2688	5.68162	5.51389	0.00721567	0.868186	ARHGEF10
XM_015095783.1	4.63712	3.58371	4.44447	5.9957	6.47582	4.97473	0.0438595	0.725961	ADGRE5
XM_012100731.2	4.54924	5.00094	4.65073	6.92792	6.74039	5.79731	0.00950515	0.729538	MRPL14
XM_004005693.2	4.3663	3.5122	4.30173	5.07821	5.31982	4.73432	0.038111	0.804912	TRIB2
NM_001161879.1	4.3324	3.78618	4.72345	5.11887	5.44382	5.03522	0.0372107	0.823317	MAP2K7
XM_004010791.3	4.15935	4.75133	4.58914	5.51084	5.56965	5.0928	0.018386	0.834699	YLPM1
XM_015100159.1	4.14552	4.25353	4.51526	4.74889	5.34078	5.21711	0.0194569	0.843699	PIEZO1
XM_012099238.2	4.13515	3.50521	3.21766	7.06022	7.94394	7.25277	0.000569711	0.487849	HYAL2
XM_012184835.1	4.04857	3.59344	4.38605	5.3231	5.1288	4.60836	0.0321474	0.798663	RBM26
XM_015091863.1	4.02064	3.81292	4.01637	4.87129	4.2743	4.69061	0.0250669	0.856443	STK40
XM_012133321.2	3.94667	4.03218	3.76462	6.11857	5.03328	4.87696	0.0230409	0.732647	WIPF1
XM_012182426.1	3.93987	4.16796	3.62264	6.03983	4.91247	5.68517	0.0113417	0.705063	PHIP
XM_012178341.1	3.80341	3.43916	2.18755	4.779	5.29552	5.03823	0.0207835	0.623984	MGAT1
XM_012102446.2	3.79272	3.61633	3.46593	4.28849	4.09847	4.03298	0.0133192	0.875606	ZWINT
XM_015100654.1	3.7858	3.63968	4.26719	4.64032	4.42907	4.66129	0.0289091	0.851573	MED25
XM_015095456.1	3.78105	3.96464	3.37135	4.61661	5.26062	4.72235	0.0119528	0.761463	PRKAG2
XM_015095002.1	3.74822	3.4825	3.42787	4.23274	4.16776	3.85194	0.0258944	0.869916	ERC1
XM_015100125.1	3.73885	3.62057	3.78425	5.29381	4.37867	4.64557	0.0185714	0.778295	PRPF31
XM_015099273.1	3.67995	3.76099	3.45511	4.13243	4.41405	4.2347	0.0069537	0.852508	FAAP20
XM_012106055.1	3.66072	2.17042	2.39101	4.70349	6.47352	4.7372	0.0264214	0.516655	TOP2B
XM_015101671.1	3.64056	3.6728	3.58222	4.16789	4.90915	4.37032	0.0188116	0.810239	PXN
XM_004018947.3	3.63913	2.42977	2.67724	4.23259	4.11576	3.91682	0.0367444	0.713087	LOC101119591
XM_015094364.1	3.58481	3.29745	2.69809	4.12281	4.62608	4.56789	0.0151811	0.719419	UXS1
XM_012175481.2	3.58024	3.71416	3.43912	3.84377	4.12823	4.04184	0.0210652	0.89343	PEX5
XM_012162520.2	3.56494	3.93786	3.83385	4.29701	4.33789	4.77109	0.0214144	0.84564	ZNF79
XM_004001760.3	3.55851	3.03407	3.75373	4.59459	4.60721	3.8754	0.0481356	0.791172	TWIST2
XM_015095887.1	3.53792	4.1098	3.61169	4.8759	5.54492	4.41976	0.0328483	0.758691	MAP2K2
XM_004010390.2	3.52977	3.34228	4.1181	7.07604	7.3075	5.52277	0.00807097	0.552094	APEX1
XM_012186419.1	3.47239	3.99235	2.54805	5.22322	4.34757	4.70008	0.0450656	0.701623	ASPSCR1
XM_004005590.2	3.44859	3.53656	3.31067	5.09503	4.09257	4.73853	0.0158003	0.739318	LRRC8A
XM_015104724.1	3.4466	3.32733	3.92754	4.61264	4.06741	4.37698	0.0315503	0.819594	SLC6A8
XM_015103858.1	3.43372	2.96724	3.03919	3.74724	3.61499	3.92749	0.0226307	0.836172	EPS8L2
XM_012101690.2	3.42233	4.99307	3.97044	7.99341	7.30436	6.61611	0.0064196	0.565205	CCDC90B
XM_012119283.2	3.42183	2.87393	2.5824	3.89818	3.62106	4.1716	0.0328793	0.759413	PDLIM2
XM_015094753.1	3.39134	3.83414	3.6418	4.83157	4.38851	3.98201	0.0482324	0.823148	FRS2
XM_012176242.2	3.37095	3.37181	3.11596	3.97918	4.82855	4.37865	0.0129361	0.747644	EVI5
XM_015103478.1	3.36927	3.04855	3.36189	4.49923	4.76271	5.10021	0.00168648	0.680936	PLEKHA1
XM_004020136.3	3.35861	3.0296	2.76008	4.07247	3.8382	3.41227	0.0490936	0.807943	ARMH3
XM_015093253.1	3.32419	2.71564	3.50439	4.33206	4.26965	5.28824	0.0235907	0.687131	LOC101105985
XM_012187477.2	3.26913	3.13488	2.99946	4.44842	4.6217	3.85061	0.00889151	0.727782	LOC101110160
XM_004021703.3	3.25273	1.98029	1.94468	4.57103	3.87897	4.59312	0.0162574	0.550306	C26H4orf47
XM_015098390.1	3.24558	2.84786	3.07802	4.80602	4.40784	4.28816	0.00175604	0.679266	TK1
XM_015103018.1	3.24019	3.7542	3.56086	3.94494	4.43588	4.21197	0.0302017	0.838198	EPS8L2
XM_012181684.1	3.23415	2.68426	2.63244	3.50944	4.32041	3.88496	0.0254051	0.729918	SAMD4A
XM_004012429.3	3.19639	3.11721	3.02705	3.74542	4.12497	4.10655	0.00271119	0.779887	MYO19
XM_015101977.1	3.19015	3.50795	3.69198	4.16502	5.13763	4.31591	0.0327752	0.762935	SIN3A
XM_015102972.1	3.18191	3.3429	3.18601	4.05753	3.48012	3.68102	0.0471426	0.865595	SYVN1
XM_012143461.2	3.16387	1.56993	1.50139	4.14556	3.75987	3.43463	0.0427943	0.549838	NRP2
XM_004020143.3	3.16234	2.77035	2.82711	3.42092	3.53958	3.37964	0.0159956	0.847164	NFKB2
XM_015097122.1	3.09327	4.80656	5.49526	10.8179	8.97518	8.18426	0.0100639	0.478783	MAX
XM_004011703.3	3.06142	2.65493	2.91381	3.50215	3.62694	4.03831	0.0135822	0.772798	LOC101119648
XM_012177244.2	3.05265	2.49537	3.6799	5.36188	5.32105	3.85235	0.0426452	0.634864	BRAF
XM_004020760.3	3.00665	3.23238	3.52439	3.86522	3.68178	4.02614	0.0284722	0.843626	PMM2
XM_012178878.1	3.0016	3.42705	3.96601	4.84877	5.15421	5.95231	0.0126782	0.651487	RNF145
XM_015096438.1	2.96007	3.41011	3.67017	5.80039	6.18713	5.28979	0.00191614	0.581129	KLF3
XM_012101167.1	2.93631	2.86032	2.76536	4.06392	4.4708	4.07857	0.00068488	0.678807	MBNL1
XM_012178877.1	2.93309	2.79652	2.96979	3.54435	4.03779	4.05692	0.00508232	0.747432	RNF145
XM_015102266.1	2.92016	2.68399	2.8531	3.12687	3.56827	3.15769	0.0427441	0.858358	TRAK1
XM_012188872.2	2.88282	1.87422	3.38986	7.5495	5.90062	4.34355	0.0351716	0.457854	LSM14B
XM_012099161.2	2.87478	2.29518	2.51303	3.06566	3.41408	3.4952	0.0234851	0.770229	CLEC14A
XM_012097680.2	2.82865	2.48514	3.16931	4.2917	4.57046	4.05663	0.00392201	0.656647	SCARB1
XM_004003093.3	2.75843	1.89689	2.54751	3.16462	3.90901	4.32177	0.0305848	0.632082	LOC101121054
XM_015103819.1	2.73727	2.40217	2.52581	4.0275	3.13425	3.28089	0.0343221	0.734034	DAGLB
XM_004002924.3	2.73405	2.38275	2.36654	3.55178	3.27	2.86505	0.0342509	0.772528	NEPRO
XM_012161811.2	2.73209	3.31273	2.77903	4.82762	5.02812	4.37383	0.00256897	0.620107	SET
XM_004018125.3	2.72664	2.14423	2.37401	3.50188	3.15743	2.88853	0.0352244	0.758799	MAP1A
XM_012174116.2	2.72127	3.29435	2.81741	3.98593	3.78652	3.58984	0.0161584	0.777399	NR2C1
XM_015101234.1	2.7155	1.85214	1.89412	2.79639	3.50147	3.08487	0.0487855	0.688687	STK10
XM_015103511.1	2.69652	2.39618	2.46966	4.23153	4.81542	3.03595	0.0470894	0.625873	PAOX
XM_012097879.1	2.67589	2.15161	2.54065	2.9483	3.22025	2.96659	0.0307223	0.806573	SLC8B1
XM_012182416.2	2.66377	2.92157	2.52009	3.90429	3.5864	3.12613	0.0302695	0.763452	MYO6
XM_015101232.1	2.63013	1.51609	3.08654	4.36292	3.87385	3.72233	0.0355111	0.604792	FBXW11
XM_015100253.1	2.62499	3.03432	2.67677	3.29519	3.28893	3.68411	0.0246406	0.811832	ZC3H4
XM_004003233.3	2.61681	2.14652	2.04886	3.47379	3.14293	3.11229	0.00982027	0.700194	MME
XM_012107071.1	2.61623	4.34048	0.925623	5.83322	6.95701	6.90803	0.0200393	0.400153	RPL10
XM_004016165.3	2.58405	2.75263	2.70207	3.86775	4.15662	5.48453	0.0218777	0.59507	ZNF143
XM_015103889.1	2.58048	2.35235	2.46654	3.44852	2.9089	3.06747	0.0175481	0.785088	XYLT1
XM_015092289.1	2.57319	2.538	2.30071	2.79525	3.01591	2.91033	0.0149536	0.849843	RUSC1
XM_015092698.1	2.55768	2.91904	3.23603	3.59713	3.64514	3.3326	0.0469756	0.823911	DOPEY2
XM_012173630.1	2.546	3.13388	3.01794	3.39124	4.06418	3.77735	0.0333375	0.774326	EXOC6B
XM_012186098.2	2.54574	2.51262	3.36259	5.63763	5.98226	3.68596	0.0402662	0.550178	JUP
XM_004005091.3	2.54145	1.75295	2.61294	3.27855	3.51993	2.95212	0.0418287	0.708402	DHDDS
XM_012184951.2	2.50204	2.6145	2.53112	3.28696	4.56531	3.47991	0.0370823	0.674862	ABHD13
XM_004006585.3	2.46148	2.66831	2.79957	3.24543	3.16396	3.4747	0.00857517	0.802235	ANKRD52
XM_012096933.2	2.45849	2.14595	1.89133	2.91997	4.17856	3.05304	0.0476552	0.639878	PLPP1
XM_015097628.1	2.44957	2.42885	2.60254	2.69401	2.86137	2.90511	0.0180735	0.884221	CPSF1
XM_015104463.1	2.44259	2.84928	3.07047	4.45715	3.48031	4.07631	0.0228552	0.696062	COMTD1
XM_015098199.1	2.43316	2.47756	2.18247	4.17839	4.57094	3.24006	0.0157831	0.591623	ZMYM2
XM_012190551.2	2.42472	2.49944	1.98784	3.24199	2.84748	3.49863	0.0227087	0.720893	VASP
XM_015093839.1	2.34971	2.04166	2.43572	2.85251	2.89169	2.56621	0.034931	0.821511	RALGDS
XM_012125007.2	2.34807	1.51197	2.67102	4.44188	3.88248	3.91927	0.00812661	0.533424	IL33
XM_015103003.1	2.32766	2.03334	2.46674	3.13874	2.84262	3.26155	0.0106923	0.7387	OSBPL5
XM_012104924.1	2.27571	1.36326	2.04269	3.10087	3.44331	2.49513	0.0453319	0.628551	RHOU
XM_015102623.1	2.27569	2.5906	2.41493	2.82049	2.91172	2.88773	0.00936581	0.844696	RREB1
XM_004022900.3	2.25842	2.77181	2.28784	3.7054	4.37789	3.26891	0.0207462	0.644639	LOC101107770
XM_015097896.1	2.25046	1.75606	2.45413	3.11831	2.86423	2.7123	0.0355338	0.743044	NCALD
XM_012189773.2	2.23203	2.4105	2.44806	3.28465	2.96601	2.6398	0.0386153	0.79755	CHD9
XM_012102490.2	2.18557	3.40938	1.69024	3.79695	3.96472	4.03983	0.0433337	0.617311	PTEN
XM_004014505.2	2.17732	1.39895	0.677036	4.50181	4.10044	8.25455	0.0392385	0.25232	LOC101111988
XM_015105065.1	2.15038	1.79188	1.77709	2.80533	2.84688	2.34646	0.0195928	0.715038	SEPT6
XM_012102807.2	2.10458	2.34932	3.34222	6.12064	4.81299	4.39213	0.0175309	0.508694	SFXN3
XM_015098681.1	2.09584	1.95466	2.02628	2.31934	2.86082	2.4647	0.0350971	0.794884	RAI1
XM_012100329.1	2.0865	2.08754	2.18906	2.32905	2.68471	2.76287	0.0267753	0.818234	LOC780455
XM_012105232.2	2.00713	2.10093	2.91414	3.08286	3.71864	3.26578	0.0420994	0.697526	LOC101110904
XM_012189509.2	1.98431	2.2191	2.01325	2.37951	2.65074	2.63803	0.0136948	0.810699	FTO
XM_012177176.2	1.96914	1.72068	2.11284	2.39345	2.43138	2.71409	0.0193144	0.769694	CALD1
XM_004012623.3	1.96454	1.59842	1.66376	2.74419	2.75295	2.43402	0.00424735	0.659013	BCL6B
XM_015102531.1	1.95847	1.75548	1.84291	2.70126	2.29942	2.12414	0.0444277	0.779931	PPP1R18
XM_015093597.1	1.94034	5.57806	1.55788	9.88689	5.9566	10.2219	0.0391635	0.348211	PSMD1
XM_012096208.2	1.93736	1.42862	1.81041	2.09135	2.47795	2.50868	0.0356943	0.731337	CAT
XM_004016086.3	1.91769	1.99038	1.82769	2.17334	2.42036	2.23193	0.0145872	0.840326	CCDC84
XM_015096589.1	1.91723	1.95773	2.34708	5.10572	3.2986	3.62011	0.0279338	0.51745	SEC31A
XM_015099246.1	1.89516	1.61384	1.62609	2.38196	2.45587	2.18832	0.00659212	0.730855	PLEKHG5
XM_012102566.2	1.89102	1.43778	1.74937	1.97138	2.38376	2.44219	0.0454772	0.747084	HEYL
XM_012173693.2	1.88466	2.63913	1.69231	5.47844	3.84085	5.62988	0.0105159	0.415816	LOC101122263
XM_012178554.2	1.87259	1.92711	2.25252	2.38463	3.3979	3.47846	0.0450177	0.653518	FAM13B
XM_004018249.3	1.81993	2.09743	2.35058	3.12424	2.84818	2.7086	0.0147927	0.722027	TRAK1
XM_012108369.2	1.81811	2.52968	2.57224	4.23374	3.05472	3.65173	0.0329889	0.632533	LOC105606105
XM_015103124.1	1.81297	1.49457	1.66485	2.28705	2.38217	2.05722	0.0118137	0.739231	VPS37C
XM_012180669.2	1.78386	2.02241	2.23985	2.82019	2.62499	3.24508	0.0174138	0.695735	IQGAP2
XM_004008281.2	1.78357	1.60648	1.99154	2.60331	2.76463	2.82737	0.0019432	0.656668	IRF5
XM_012173552.2	1.77705	1.4431	1.83129	2.32727	1.98028	2.60634	0.0464952	0.73062	HEATR5B
XM_015102843.1	1.77491	1.84369	1.91201	2.17319	2.04794	2.21808	0.00933112	0.858896	HIVEP1
XM_004002608.3	1.77142	1.83542	1.61971	1.98413	1.9845	1.94053	0.0256287	0.884484	PAQR6
XM_015095753.1	1.76896	1.61005	1.60631	1.95563	1.8405	1.84372	0.0292471	0.883945	MAST3
NM_001161877.1	1.75336	1.50708	1.55774	2.99186	2.28884	2.68783	0.0084003	0.604651	RASSF1
XM_012104140.1	1.73042	1.85621	2.02654	2.49378	3.18431	2.35293	0.0409128	0.698937	RLF
XM_015095642.1	1.72427	1.54059	1.72565	2.09481	1.80614	2.11531	0.0433749	0.829503	EVI5L
XM_012184660.2	1.72163	2.12225	2.57467	3.48946	3.62049	2.76855	0.0332754	0.64975	PAN3
XM_004008691.3	1.66813	0.756123	0.00352657	3.29596	1.78566	2.81408	0.0498439	0.307482	DTWD2
XM_004004987.3	1.66452	1.17413	2.18749	2.60353	2.96835	4.07758	0.0440411	0.520872	PID1
XM_012181375.2	1.65014	1.96623	1.60004	2.85125	2.17437	2.41168	0.0319077	0.701385	CIAO2A
XM_004021058.2	1.64395	1.36094	1.44243	1.99402	1.95224	2.09212	0.00481642	0.736509	ZDHHC4
XM_015102077.1	1.62623	1.67047	1.52378	1.90989	2.09679	2.11823	0.00535095	0.787028	BRF1
XM_015103525.1	1.61334	1.23486	1.17367	2.29506	1.97513	1.6862	0.0446152	0.675222	NFATC1
XM_004017411.3	1.60407	1.50372	1.41104	1.75956	2.15393	2.0654	0.0209851	0.755798	BICDL1
XM_012098943.2	1.60186	1.76728	0.997165	2.24237	2.75684	2.09802	0.0416702	0.615212	CPSF2
XM_004013696.3	1.59967	1.6808	1.64483	1.73313	1.89574	1.87305	0.0264788	0.895195	METTL13
XM_012190689.2	1.59893	1.6785	1.96136	2.3878	2.30942	2.03608	0.0312992	0.778042	CCDC155
XM_015098333.1	1.59635	1.46039	1.65457	1.85578	1.96567	1.86044	0.00882994	0.82918	RNF112
XM_012130484.2	1.59591	1.45056	1.84965	2.67332	2.69681	2.50359	0.00165292	0.621831	WDR33
XM_012187016.1	1.57831	1.82004	1.66175	2.12954	2.17546	2.66333	0.0263	0.726157	KCTD3
XM_012176455.2	1.57168	1.73478	1.61254	2.5852	2.55253	2.38281	0.000403001	0.654075	AHR
XM_015103846.1	1.56086	1.4945	1.37504	1.64325	1.6252	1.67898	0.0382491	0.895495	CHTF18
XM_004021014.3	1.54441	2.13208	1.37373	3.20137	2.25718	3.21122	0.0367169	0.58251	AGFG2
XM_012186918.2	1.54204	2.56168	1.41872	3.17069	5.05333	3.99114	0.0270424	0.452096	ZC3H11A
XM_012178794.2	1.5322	1.73049	1.52531	2.08236	2.38213	1.99667	0.014419	0.741043	PPARGC1B
XM_015102160.1	1.51165	1.51448	1.41758	1.59521	1.74331	1.70354	0.021609	0.88133	PTPN23
XM_012107494.2	1.49989	1.98101	1.07066	2.09666	2.62983	2.87528	0.0436155	0.59875	SLC6A14
XM_015098190.1	1.49846	1.68268	2.08875	2.68688	2.35501	2.46228	0.0203778	0.702262	XPO4
XM_012183233.2	1.46704	1.76128	1.59679	2.13629	2.27515	1.79989	0.0486105	0.776824	QKI
XM_015104058.1	1.45414	1.19006	1.23754	1.63728	1.88571	1.67345	0.0175051	0.747	GLIS2
XM_012188548.2	1.42854	0.473637	1.38216	2.71271	2.74617	2.06788	0.0206692	0.436355	ST3GAL6
XM_015103775.1	1.41479	1.93287	1.64352	2.60302	2.27641	2.61524	0.0110359	0.665965	TCF4
XM_012175273.1	1.41234	1.99716	2.04823	2.6855	2.91426	2.35007	0.0336939	0.686522	PLEKHA5
XM_015091759.1	1.3888	1.31404	1.28072	1.46753	1.51102	1.66641	0.0320367	0.857609	PRDM15
XM_015094836.1	1.38261	1.56045	1.40296	1.85981	1.94475	1.78908	0.00446032	0.776956	RIC8B
XM_004015802.3	1.37954	1.39788	1.61595	1.8698	1.66687	1.7653	0.0342537	0.82863	TRPM4
XM_015104505.1	1.37367	0.83116	1.28248	2.03227	1.73605	2.02514	0.016654	0.601941	ALOX5
XM_015093695.1	1.37355	1.48218	1.57974	1.82654	1.63897	1.68394	0.0441936	0.861346	RAP1GAP
XM_015094970.1	1.34347	1.71456	1.8397	2.45485	2.41217	1.9548	0.0426831	0.71795	PEX5
XM_012179074.2	1.32545	1.25355	1.00123	1.64098	1.87809	1.72433	0.00998547	0.682807	GMIP
XM_012183564.2	1.31028	1.75376	1.83968	2.30947	2.65171	2.45298	0.0120142	0.661398	FAM49B
XM_012097556.2	1.30505	1.22257	1.27231	1.41728	1.38833	1.45544	0.00759802	0.891781	RAPGEF2
XM_012176411.2	1.29919	0.905127	0.960424	1.82595	1.94633	1.32863	0.0459205	0.620426	PHF14
XM_012102158.2	1.29758	2.50223	0.407192	3.4415	3.25688	5.30835	0.0436456	0.350387	DPP3
XM_015103877.1	1.29194	1.07403	0.998335	1.61818	1.91102	1.54557	0.016005	0.662947	LOC101102529
XM_012162025.2	1.28047	0.900833	0.522392	2.68963	1.62684	1.79383	0.0455643	0.442482	SLC27A4
XM_012175209.2	1.26771	1.40387	0.998473	2.28907	1.70531	2.1393	0.0178634	0.598346	C2CD5
XM_012176388.2	1.26365	0.897945	0.817949	2.30606	1.77018	1.46238	0.0390173	0.537958	UMAD1
XM_012097918.2	1.24038	1.47344	1.84593	2.15286	2.56114	2.17971	0.0241574	0.661437	MLEC
XM_015100544.1	1.23713	1.22856	1.34469	1.69118	1.67769	1.46271	0.0147842	0.78864	TSHZ3
XM_012174950.2	1.22995	1.49644	1.41673	1.78436	1.59043	1.70613	0.0322015	0.815427	POLR3B
XM_004008946.3	1.21933	1.30834	1.11312	1.98407	2.00155	1.4614	0.0317533	0.668401	FBXO38
XM_012101994.2	1.20699	1.54934	0.244232	2.43688	2.01501	2.83301	0.0352453	0.411888	TMEM258
XM_012187118.2	1.20666	1.22361	0.882647	1.74291	1.84168	1.37361	0.0384934	0.66817	TP53BP2
XM_012186114.2	1.19611	1.23871	1.19098	1.47768	2.12791	2.12451	0.0317717	0.632766	STAT5B
XM_015104883.1	1.18102	1.29885	1.17758	1.58621	1.55483	1.35412	0.0280969	0.813642	FGD1
XM_012108264.2	1.15314	0.86973	1.53712	2.12648	1.58529	1.94384	0.0492884	0.629462	LOC101116217
XM_012098494.2	1.13992	1.20744	1.22915	1.29203	1.52758	1.45746	0.0354869	0.836203	ZSCAN2
XM_012190432.2	1.13136	1.05656	1.36908	1.70683	1.45654	1.81794	0.0290403	0.714069	LOC101122211
XM_012185518.2	1.12124	0.868119	0.987963	2.0298	1.87715	1.42538	0.0159615	0.558352	LOC101102403
XM_015097328.1	1.10877	0.823886	1.26687	1.42105	2.16675	1.71627	0.0499636	0.60322	CEP85L
XM_015095000.1	1.10715	1.17183	1.12966	1.44039	1.77385	1.36725	0.0366121	0.744002	KDM5A
XM_015096717.1	1.10667	1.10094	0.988571	1.27992	1.34078	1.30478	0.00454864	0.814214	PPP1R3E
XM_012158995.2	1.08891	0.775006	1.25285	1.52828	1.7831	1.68318	0.0168587	0.624033	CBX5
XM_004004220.3	1.08648	1.00122	1.03267	2.08492	3.15837	3.29576	0.00924773	0.365423	INVS
XM_015098586.1	1.08516	1.20859	1.09401	1.31387	1.43833	1.40756	0.00921608	0.814413	PITPNM3
XM_015091904.1	1.06973	0.893085	0.417185	2.05067	1.74147	1.59555	0.0132887	0.441747	FOXJ3
XM_012174234.2	1.06656	1.17068	1.1328	1.21475	1.29228	1.37807	0.0377007	0.867429	ACVR1B
XM_012102099.1	1.06376	0.908897	1.1259	1.81341	2.21723	1.32223	0.0479453	0.578858	RPS6KA4
XM_012182587.2	1.05059	1.29481	1.02022	1.39073	1.57685	1.52832	0.0217916	0.748596	FYN
XM_004006965.3	1.04735	1.40466	1.25869	1.8014	1.53875	1.7615	0.0246416	0.727353	NINJ2
XM_015103504.1	1.04004	1.02295	1.12093	1.26893	1.21683	1.17195	0.0185854	0.870469	EBF3
XM_004006436.3	1.03433	1.51082	1.48219	1.95868	2.25334	1.76636	0.0360293	0.673652	PRICKLE1
XM_012187084.2	1.0243	1.06472	1.23706	1.38536	1.60643	1.47759	0.0140679	0.744192	MIA3
XM_012100843.2	1.02377	2.64889	1.1981	3.60001	3.48472	4.29709	0.0194429	0.427942	MCM3
XM_004004323.3	1.02294	0.593898	1.12414	1.45466	1.30145	1.4123	0.0479082	0.657561	MAMDC2
XM_004011198.3	1.01814	1.03102	0.802594	1.44933	1.7256	1.68872	0.00416928	0.586342	TRAF3IP2
XM_015102037.1	1.00651	1.57916	1.12224	2.30783	1.87044	1.68571	0.0474445	0.632319	DICER1
XM_012187622.2	0.996568	0.927131	1.15421	1.54015	2.09973	1.80544	0.0107489	0.565239	TOR3A
XM_012100084.1	0.99581	5.00629e-08	0.637793	1.53906	1.80831	1.49847	0.0251795	0.337114	DALRD3
XM_012180946.2	0.983831	0.565679	0.467167	1.22533	1.22992	1.04239	0.0439423	0.576582	TNFAIP8L2
XM_004015563.3	0.973502	1.16175	0.55744	3.28362	1.6923	3.08667	0.028138	0.333973	CCL17
XM_015103165.1	0.972716	0.470506	0.60087	1.07736	1.25761	1.24059	0.0338693	0.571684	FERMT3
XM_012176304.1	0.971714	0.733002	0.532812	1.15919	1.19535	1.39745	0.026398	0.596359	ANKIB1
XM_012099260.1	0.956686	1.14695	1.09634	1.47821	1.41775	1.23852	0.0273929	0.773973	LOC101122140
XM_012183968.2	0.955661	1.68943	1.28844	1.99259	1.84709	2.0522	0.0416462	0.667619	OXR1
XM_012175731.1	0.955438	0.865922	0.997806	1.992	1.40667	1.52529	0.0185014	0.57254	POLDIP3
XM_012177642.2	0.953073	2.21966e-09	0	2.38538	1.54927	1.95285	0.0145859	0.161881	MRPL55
XM_015096518.1	0.928981	1.00013	1.1181	2.01288	1.52317	1.81757	0.00729897	0.569187	AASDH
XM_012187299.1	0.912602	0.269229	0.30374	2.42827	1.30989	2.79593	0.026992	0.227357	VPS13D
XM_015096445.1	0.903486	0.334194	0.447902	1.53883	1.78708	1.01869	0.0360625	0.387972	UBE2K
XM_012102857.1	0.903189	1.02715	1.1798	3.28526	2.02781	2.2034	0.0215653	0.413776	CUEDC2
XM_004008086.3	0.901686	0.823004	1.54114	2.04569	1.81378	1.82908	0.0279633	0.574107	CNOT4
XM_012187716.2	0.900574	1.0751	0.902806	2.10035	1.98711	1.36952	0.0214353	0.527485	C12H1orf21
XM_012130904.2	0.900359	0.583959	0.754689	1.27035	1.16198	1.26001	0.00772406	0.606391	MFSD6
XM_012099989.2	0.900285	0.809565	0.682953	1.00086	1.41607	1.30852	0.0333714	0.642286	VPRBP
XM_012181322.2	0.898905	1.50013	0.0579752	3.51208	2.07238	2.43	0.0370041	0.306573	VCPKMT
XM_012107699.2	0.898081	0.754847	0.571241	1.16228	1.1969	1.52833	0.0209949	0.572132	ARMCX2
XM_012178612.2	0.892411	0.711065	0.867052	1.70805	1.31747	1.14491	0.0322723	0.592392	LOC101121602
XM_015099711.1	0.875274	0.758245	0.916328	1.01799	1.33801	1.15915	0.0364381	0.725388	ZMYND11
XM_004013567.3	0.871621	0.827194	0.786256	1.11942	1.18533	1.03393	0.00480689	0.744327	IKBKE
XM_015093444.1	0.870487	1.16406	1.15234	1.75506	2.11874	1.44625	0.0304845	0.599033	MGAT5
XM_015099905.1	0.864948	0.634783	0.695059	2.25318	2.37458	1.69958	0.00325656	0.346874	DBNDD2
XM_012099918.1	0.854289	0.834331	0.771451	1.59746	2.40312	2.19672	0.00684514	0.396958	LOC101108428
XM_012177703.2	0.848558	0.931195	0.807505	1.17568	0.994823	0.998853	0.0499151	0.816335	FCHO1
XM_015102657.1	0.84331	0.812176	0.109999	1.52059	1.1004	1.44966	0.0477732	0.43371	ZBTB9
XM_015096085.1	0.840839	0.585278	0.878983	1.16243	1.0531	1.25854	0.0237223	0.663515	LOC101123376
XM_012097757.2	0.827486	1.31165	1.02894	1.90288	1.71752	1.42251	0.0344082	0.628223	CLIP1
XM_015092792.1	0.8109	0.907549	1.16715	1.65415	1.83006	1.45529	0.0107304	0.584187	TUSC1
XM_012185399.2	0.80568	0.581059	0.60561	1.39744	1.00987	1.65179	0.0260726	0.490835	PROCA1
XM_004018899.3	0.800635	4.00639	2.39589	5.2849	5.9113	5.92734	0.0252712	0.420644	LOC101106976
XM_012139753.1	0.793357	1.05901	0.810885	1.38082	1.86198	1.42325	0.0192539	0.570772	LOC105609873
XM_012187868.2	0.779973	0.807002	0.753887	1.17016	1.58555	1.28088	0.0106827	0.579912	NEK7
XM_004017195.3	0.76302	0.804794	0.658772	1.41627	1.29793	1.49738	0.00079474	0.528682	FBXW7
XM_012189508.2	0.750219	0.958443	1.02381	1.26395	1.29401	1.12801	0.0306141	0.741316	FTO
XM_004021983.3	0.747445	0.500511	0.600514	0.896619	0.863746	1.03012	0.023347	0.66242	GK
XM_012094754.2	0.739943	0.868081	0.519741	1.32168	1.36582	1.50259	0.00398386	0.507809	LOC101112843
XM_015104847.1	0.737659	0.821569	0.696165	1.05526	1.42524	1.06095	0.0284717	0.636857	TAB3
XM_012189944.2	0.730272	0.629231	0.807707	1.21702	1.22583	0.937272	0.0200135	0.641164	FHOD1
XM_012189085.2	0.728053	1.77451	0.90488	2.3203	1.83889	2.24601	0.0486034	0.531981	RALY
XM_012175189.2	0.725644	0.826451	0.676842	0.832795	0.956585	0.98535	0.0473099	0.803299	SOX5
XM_015098085.1	0.713336	0.651646	0.511615	0.928263	1.03985	0.797465	0.032272	0.678555	INTS6
XM_015094723.1	0.705587	0.361864	0.456701	1.19397	0.981388	1.14057	0.00778279	0.459645	TMEM117
XM_012186992.2	0.701842	0.0109891	0.000809908	1.11945	1.06452	0.968483	0.0262369	0.226376	CD55
XM_015102681.1	0.701837	0.611718	0.582761	1.18634	1.01036	1.08383	0.00178042	0.578051	PNPLA1
XM_015096975.1	0.698227	0.962104	0.944333	1.5512	1.39521	1.42433	0.00382163	0.595932	MAP4K5
XM_012190750.2	0.693671	0.138031	1.68493	2.51989	2.014	2.57986	0.0345665	0.353771	KLK6
XM_012108307.1	0.693196	1.04549	0.573754	2.21156	1.48296	2.4799	0.0174895	0.37452	LOC105606059
XM_004003854.3	0.692682	0.654007	0.40834	1.31476	0.895327	1.48973	0.0304632	0.474355	C1H3orf33
XM_004015276.3	0.689732	0.715345	0.851465	0.907308	0.99435	0.888697	0.0409739	0.808693	B9D2
XM_012187843.2	0.685558	0.867192	0.760005	1.60852	2.02974	1.32502	0.0139268	0.465973	CD46
XM_015102742.1	0.682316	1.15899	0.70823	1.34732	1.62042	1.62544	0.0193512	0.55507	CD2AP
XM_004023666.3	0.675997	0.34405	0.384404	1.03669	0.905429	0.770261	0.028345	0.517792	KCNA3
XM_012098664.2	0.6742	0.583993	0.602436	1.28074	1.16425	0.935477	0.00851483	0.550406	PTPN9
XM_015101501.1	0.669157	0.362185	0.480818	0.80284	0.887438	0.782735	0.0279668	0.611465	SLC10A7
XM_012185366.2	0.669117	0.988227	1.03065	1.35603	1.68319	1.27281	0.0330541	0.623372	NF1
XM_015095525.1	0.665072	0.82333	0.658903	0.942955	1.44287	1.53106	0.036554	0.548217	WNT3A
XM_015097271.1	0.635639	0.77411	0.759713	1.14221	1.03092	0.900436	0.021752	0.705847	RPS6KA2
XM_012103054.2	0.633054	0.6207	0.748764	0.862409	1.17269	1.10586	0.0209437	0.63755	ATE1
XM_015095790.1	0.615899	0.727082	0.0652054	1.25417	1.0484	1.01611	0.043067	0.424321	CC2D1A
XM_004006401.3	0.615638	1.04943	0.681416	2.32738	1.33946	1.67277	0.0356099	0.439448	KANSL2
XM_004019663.3	0.604949	0.41464	0.520877	0.722774	0.749353	0.677546	0.026132	0.716605	LOC101105958
XM_012108098.1	0.604248	0.799334	0.588159	0.912146	0.941459	0.828155	0.0387491	0.7427	LOC105601913
XM_004019352.2	0.601875	0.82601	0.331983	2.05637	2.59566	1.72703	0.00610008	0.275882	TMEM170B
XM_015102350.1	0.601622	0.00025849	0.300127	1.31392	0.733428	1.14687	0.0354647	0.282387	PXK
XM_012095607.2	0.596957	0.319013	1.12759	2.16227	1.60162	2.06968	0.0126577	0.350311	USP2
XM_015092549.1	0.596006	0.510757	0.633148	0.844263	1.35411	1.12756	0.0253262	0.523136	ECT2
XM_004009765.3	0.595559	0.608702	0.459801	0.862103	0.850441	0.948102	0.00423268	0.625435	TBC1D1
XM_012181932.2	0.582565	0.371552	0.420049	1.52738	1.08255	1.27263	0.00435459	0.353933	S100A1
XM_004018365.3	0.580874	0.251138	0.18674	0.978857	0.798137	0.765639	0.0216486	0.400668	SLMAP
XM_015101728.1	0.578692	0.580376	0.579272	1.24731	0.911077	1.04581	0.0074833	0.542519	PRR14L
XM_012177551.2	0.578298	0.906007	0.410488	0.920385	1.32225	1.30496	0.0482029	0.534106	SLC26A2
XM_015091752.1	0.57425	0.784165	0.619204	0.84251	1.09217	0.913108	0.0414952	0.69444	DZIP1L
XM_012177942.1	0.572805	0.0546894	0.70771	1.02012	1.00943	1.20462	0.0387643	0.412844	ZNF557
XM_012182882.2	0.562735	0.960878	0.576387	1.44191	1.19698	1.16886	0.0220967	0.551505	ASH1L
XM_015102095.1	0.554111	0.734681	0.566585	1.06669	1.07665	1.04083	0.00170551	0.582687	PPARG
XM_012106888.2	0.548583	0.367647	0.623496	1.00696	1.12518	0.793848	0.0199082	0.526225	TAF1
XM_004020530.3	0.544326	0.58426	0.425427	0.673198	0.749975	0.763174	0.0189596	0.710781	HDHD2
XM_012104856.1	0.541317	1.35874	0.178877	1.82659	1.86665	1.90262	0.0284886	0.371513	SLC39A1
XM_012169703.2	0.532586	0.484973	0.465171	0.974919	0.751316	0.670038	0.0309913	0.618765	PDE4B
XM_015091817.1	0.529345	0.402828	0.687471	0.820317	0.774574	0.745701	0.0477266	0.691981	PER2
XM_012188060.2	0.52815	9.28331e-14	0.00208988	0.776366	0.914354	0.844881	0.0206486	0.209118	ASIP
XM_015096000.1	0.521475	0.611423	0.496847	1.04891	0.977419	0.710244	0.0274922	0.595542	ZNF672
XM_015092648.1	0.520864	0.578076	0.129232	0.968707	1.04517	1.23497	0.0140941	0.378033	ARMC8
XM_015098368.1	0.516905	0.482515	1.49873	1.98027	1.80878	1.86281	0.0355399	0.442004	LOC106991403
XM_004021116.2	0.516748	0.65697	0.781363	0.923987	0.899458	1.0127	0.0248071	0.689345	RAB26
XM_012098941.2	0.516129	0.337341	0.333502	0.732041	0.686827	0.88077	0.0115686	0.516156	TRIP11
XM_015101818.1	0.515291	0.402452	0.449037	0.624777	0.554555	0.615751	0.0224252	0.761402	HHIPL1
XM_012163196.2	0.515278	0.260846	0.258381	0.8705	0.906676	0.912912	0.00306301	0.384561	NEK6
XM_015103395.1	0.503618	0.896534	0.644555	1.25317	1.06795	0.99222	0.0380043	0.617114	NT5C2
XM_015100251.1	0.497154	0.497681	0.496459	1.92032	0.881146	1.62405	0.0340382	0.336977	LOC101120688
XM_012187383.2	0.492587	0.620351	0.603371	0.887658	0.747282	0.853724	0.0115119	0.689651	TNFRSF25
XM_012104771.2	0.486387	0.920848	0.576133	2.23782	1.44168	1.77754	0.0121373	0.363451	FBXO25
XM_012181467.2	0.483271	0.696696	0.637768	1.21117	1.20199	0.917559	0.0119978	0.545749	CGNL1
XM_015098367.1	0.475871	0.660045	0.633915	0.926808	0.870948	0.719557	0.0420494	0.703064	LOC106991402
XM_012105259.2	0.469659	0.445353	0.636981	0.83136	0.880887	0.874824	0.00517322	0.599903	DNAJB12
XM_012182210.2	0.459973	0.627127	0.711593	1.05278	1.10925	0.808029	0.0299739	0.605608	EFCAB11
XM_012106709.2	0.454838	0.505498	0.743076	0.881785	1.04295	0.816245	0.0361506	0.62146	CLCN5
XM_015094583.1	0.443315	0.462695	0.508585	0.816997	0.915766	0.797858	0.000844458	0.558991	POC1B
XM_015104415.1	0.439779	0.394786	0.452375	0.681667	0.601822	0.555438	0.0107404	0.699832	CDH23
XM_015096107.1	0.436168	0.656548	0.715223	1.00627	1.12162	1.17835	0.00722833	0.546826	LOC101105495
XM_012094883.2	0.431891	0.373666	0.496204	1.28305	1.15562	0.705032	0.0264747	0.414085	LOC101116597
XM_012168220.1	0.429698	0.382161	0.443661	0.658202	0.788126	0.998776	0.0171393	0.513483	SPRED2
XM_015098806.1	0.429201	0.258331	0.448875	0.513328	0.852673	0.884516	0.0495152	0.504954	BRCA1
XM_012173165.2	0.428271	0.465887	0.43395	0.909021	0.986387	0.618715	0.0245975	0.528259	SLC8A1
XM_015101406.1	0.424898	0.286033	0.342244	0.604044	0.719227	0.485628	0.0327147	0.582219	TESC
XM_012184335.2	0.423952	0.26547	0.502402	0.709146	0.70686	0.845249	0.0128864	0.527063	WBP4
XM_012118924.2	0.423144	0.325299	0.469864	0.88036	0.955807	0.670485	0.0108077	0.48603	KCTD9
XM_015092209.1	0.420885	0.632295	0.651399	0.980285	1.16882	0.747173	0.0495016	0.588541	BCL9
XM_012181721.2	0.416053	0.508116	0.504417	0.715706	0.698404	0.645753	0.00458887	0.693534	ARID4A
XM_012177670.2	0.415067	0.472559	0.764886	1.77891	3.62039	3.56491	0.0165833	0.184346	BORCS8
XM_012108245.2	0.414557	0.324247	0.573797	1.23424	1.00283	0.66328	0.0431682	0.452566	LOC101111174
XM_012095219.2	0.413505	0.542869	0.587427	0.730713	0.694524	0.812082	0.0210535	0.690022	LOC105602103
XM_015095854.1	0.412539	0.221235	0.198096	0.517367	0.482881	0.698498	0.0387465	0.489696	MYO1F
XM_015093216.1	0.407743	0.421828	0.448932	0.728605	0.683856	0.725006	0.000107596	0.598139	TTC39B
XM_012176840.2	0.404813	2.06872e-05	3.57266	5.13746	4.88861	7.1668	0.0303071	0.231346	NT5C3A
XM_012100936.1	0.404528	0.363445	0.502955	0.519781	0.662347	0.616716	0.0406205	0.706525	LY6G5B
XM_012176738.2	0.399222	1.24817	1.07116	1.55254	1.78912	1.68184	0.0453537	0.541167	PNPLA8
XM_012112989.2	0.398886	0.62933	0.60908	1.26066	1.04925	1.35759	0.0044541	0.446434	FKBP15
XM_015093296.1	0.392998	0.793938	0.451629	1.60851	1.68291	1.90359	0.00150369	0.315412	FAM168B
XM_015092232.1	0.392796	0.389158	0.650586	0.889058	1.34847	1.1601	0.0146033	0.421629	ADAMTSL4
XM_015101427.1	0.391099	0.347448	0.260062	0.682586	0.434638	0.654388	0.0419477	0.563673	OSBP2
XM_004021958.3	0.387622	0.380326	0.267941	0.515991	0.559109	0.619249	0.0109638	0.611379	RPS6KA3
XM_012186344.2	0.381586	0.00155921	4.09975e-14	0.814789	0.457421	1.05738	0.039565	0.164469	C1H21orf59
XM_015094995.1	0.379353	0.524797	0.575227	0.691137	0.645694	0.655003	0.0472837	0.74272	FOXM1
XM_012105724.2	0.378636	0.40006	0.398626	0.673237	0.650748	0.596818	0.000473008	0.612931	ACSL1
XM_004005957.3	0.371049	0.145129	0.255474	0.412884	0.794928	0.643921	0.049073	0.416719	CHAC2
XM_004002264.2	0.370925	0.168911	0.191161	0.554607	0.802882	0.599538	0.0148236	0.373524	CLCC1
XM_015096850.1	0.370601	0.429996	0.415519	0.578703	0.55172	0.60975	0.00204938	0.698847	GRAMD2
XM_004015071.3	0.365662	0.555977	0.971447	1.82432	1.94846	2.04145	0.00232101	0.325595	CTCF
XM_012181217.2	0.360992	0.340481	0.247571	0.50785	0.976033	0.903404	0.0327564	0.397541	ZFYVE19
XM_012174290.1	0.360416	0.488257	0.954817	2.65964	1.49721	2.67959	0.0175954	0.263806	ATF1
XM_004014412.3	0.357018	0.373882	0.359889	0.622099	0.470384	0.545081	0.0144679	0.666105	SLC17A9
XM_012182593.2	0.355394	0.49587	0.364198	0.59561	0.685941	0.767161	0.0144714	0.593281	REV3L
XM_015103916.1	0.35478	0.282349	0.297049	0.548342	0.679032	0.502892	0.00976081	0.539904	SH2B2
XM_015103966.1	0.350565	0.398534	0.274023	0.658007	0.655903	0.489192	0.0175279	0.567423	C24H7orf50
XM_012175153.2	0.346261	0.492049	0.425823	0.831144	0.792042	0.577023	0.0252416	0.574551	RASSF8
XM_015103111.1	0.343922	0.272115	0.301099	0.467864	0.613188	0.45188	0.0207297	0.598289	APLP2
XM_004006274.2	0.340162	0.397521	0.371405	0.614296	0.564268	0.553234	0.00115915	0.640426	GPR84
XM_012168811.2	0.335137	0.646587	0.535466	0.833797	0.84504	0.846143	0.0211506	0.600872	DNAJC6
XM_015094254.1	0.334319	0.281878	0.308075	0.412006	0.370947	0.434846	0.0152554	0.75897	DNMT3A
XM_012106951.2	0.33429	0.37866	0.420153	0.501954	0.618514	0.628901	0.0125372	0.647721	ATRX
XM_015093138.1	0.332645	0.319776	0.283197	0.40151	0.361465	0.370727	0.026008	0.825277	FBXO10
XM_015102189.1	0.330395	0.208311	0.262682	0.721619	0.696163	0.395466	0.0379668	0.441963	LOC105606825
XM_004018514.3	0.326676	0.453347	0.109076	1.64348	1.41107	1.04074	0.00615366	0.217103	LOC101117971
XM_012186096.2	0.325039	0.454138	0.583797	1.20523	0.971537	0.669292	0.045414	0.478899	JUP
XM_012187328.1	0.324727	1.1816	0.78333	1.95814	2.82622	1.75622	0.026136	0.35007	LOC101112585
XM_012180043.2	0.320514	0.484359	0.67363	1.47138	1.28475	0.758578	0.0454957	0.420662	ADGRL3
XM_004001909.3	0.316665	0.186957	0.232167	0.351677	0.382875	0.396686	0.0307052	0.650428	HPDL
XM_015105087.1	0.314914	0.328477	0.110041	0.473146	0.892172	0.634312	0.0421435	0.376785	ALG13
XM_004009544.3	0.31385	0.331004	0.251998	0.463675	0.393113	0.4682	0.013938	0.676876	CCNJL
XM_012104178.2	0.312073	0.490568	0.34189	0.522321	0.676584	0.658475	0.0320278	0.616207	CCP110
XM_012178146.2	0.309465	0.303979	0.207476	0.489375	0.519252	0.443956	0.00607229	0.565145	ACSL6
XM_015104170.1	0.297112	0.128025	0.270739	0.466516	0.451975	0.485029	0.0115246	0.495807	SEPT1
XM_004011434.3	0.295162	0.0461478	0.27298	0.503486	0.474755	0.470468	0.0256671	0.424026	TAGAP
XM_012186240.1	0.293062	0.700455	0.466469	0.764919	0.937356	0.977751	0.0393489	0.544766	NSF
XM_012119457.1	0.292793	0.303238	0.33442	0.364623	0.361678	0.383437	0.013733	0.838442	ST3GAL3
XM_012161641.2	0.290825	0.320903	0.707026	1.03322	1.02545	1.64525	0.031591	0.356043	CCBL1
XM_015092563.1	0.289415	0.286223	0.448076	0.608251	0.459382	0.687176	0.0464221	0.583376	GPR160
XM_012099860.2	0.286141	0.187956	0.0438267	0.614988	0.360596	0.475884	0.0377608	0.356828	ARHGEF3
XM_012097744.2	0.285962	0.341764	0.285942	0.397882	0.515551	0.423119	0.0249766	0.683599	CLIP1
XM_004009488.3	0.284935	0.337809	0.336223	0.405643	0.513202	0.399229	0.0427842	0.727552	PCSK4
XM_004004563.3	0.283652	0.298041	0.311332	0.420326	0.409008	0.335195	0.0314311	0.766856	HOXD3
XM_015104339.1	0.278556	0.209669	0.212571	0.46308	0.568207	0.825984	0.0248871	0.377325	LYST
XM_015104205.1	0.276551	0.310789	0.392053	0.430465	0.46671	0.479383	0.0237247	0.71148	VPS37D
XM_015102009.1	0.273925	0.23971	0.113797	0.607044	0.528801	0.324621	0.0461497	0.429611	RALGAPA1
XM_012185447.2	0.271226	0.239217	0.16227	0.460528	0.4377	0.371647	0.00896623	0.529747	RPH3AL
XM_012181356.2	0.270241	0.331705	0.302378	0.573613	0.568314	0.558432	0.000131487	0.531843	ZNF609
XM_012139291.2	0.268748	0.477741	0.384144	0.515877	0.745798	0.84639	0.0471735	0.536337	MGAT5
XM_012181021.2	0.267085	0.591088	0.16451	1.09841	1.22079	0.806674	0.016918	0.327168	ABHD4
XM_012190105.1	0.264591	0.0402455	0.1865	0.384872	0.446833	0.695535	0.0403281	0.321716	ANKRD27
XM_012174554.1	0.260455	0.0146973	0.237611	0.522321	0.547459	0.417129	0.0209956	0.344852	CNOT2
XM_015102639.1	0.252014	0.184295	0.187144	0.522513	0.355612	0.496988	0.0113259	0.453383	LOC106991801
XM_012175065.2	0.249236	0.0666994	0.577861	0.843018	0.684397	0.85973	0.0355961	0.37442	AMN1
NM_001035124.1	0.24839	0.213502	0.264776	0.492104	0.682071	0.386554	0.0339389	0.465595	ITGAL
XM_015092135.1	0.247204	0.108315	0.180309	0.351289	0.353251	0.488601	0.022458	0.449089	AGL
XM_012103644.2	0.241556	0.231568	0.390402	0.4371	0.554206	0.534688	0.0245938	0.565877	PIAS2
XM_012182154.2	0.240266	0.061578	3.54493e-05	0.463294	0.258466	0.369871	0.0476801	0.27654	TPM3
XM_012188363.1	0.239828	0.255975	0.0301581	0.456612	0.347879	0.572011	0.0435784	0.382099	KIAA1217
XM_012176695.1	0.236734	0.292349	0.354244	0.53212	0.595519	0.449088	0.0130955	0.560228	ATXN7L1
XM_015096967.1	0.236414	0.889347	0.354069	1.4381	0.958484	1.66201	0.040904	0.364616	POLE2
XM_012097618.2	0.235304	0.204134	0.142986	0.378807	0.39776	0.371989	0.00258993	0.507093	ZNF891
XM_012096668.2	0.228093	0.275736	0.265996	0.302577	0.326966	0.327672	0.0201572	0.804235	B3GAT1
XM_015093060.1	0.224908	0.136665	0.0613361	0.320605	0.659614	0.793165	0.0386344	0.238475	SIGMAR1
XM_012175029.2	0.224199	0.116345	0.194759	0.310365	0.348502	0.245123	0.0495561	0.592156	CYTH4
XM_015098109.1	0.2198	0.156715	0.573474	0.703287	0.713705	0.795176	0.0339996	0.429438	SERTM1
XM_012097248.2	0.215263	0.30488	0.237714	0.451719	0.733885	0.600913	0.0161984	0.42421	RHOF
XM_012186232.1	0.211334	0.105909	0.126614	0.246145	0.37886	0.502628	0.0477403	0.393619	MAP3K14
XM_012095842.2	0.20997	0.27343	0.239214	0.349687	0.320777	0.39566	0.0158762	0.677796	PPFIBP2
XM_012136065.2	0.209177	0.0574805	0.0195422	0.777749	0.359038	0.729771	0.0218223	0.15333	BAZ2B
XM_015100369.1	0.208083	0.208299	0.190177	0.481579	0.944192	0.741883	0.0178037	0.279823	WDR59
XM_015101144.1	0.20652	0.113652	0.13626	0.52373	0.302035	0.562472	0.0223665	0.328785	PHF21A
XM_004009752.3	0.20539	0.081821	0.0133976	0.519957	0.523793	0.476839	0.0022017	0.197692	RBPJ
XM_012103750.2	0.205376	0.0500319	0.0654945	0.461092	0.535543	0.302847	0.0181765	0.246946	TCF4
XM_015101624.1	0.204943	0.237964	0.259537	0.360192	0.334407	0.420594	0.0102213	0.629886	P2RX7
XM_012182166.2	0.198887	0.0304369	0.134353	0.446179	0.444418	0.245655	0.035713	0.320066	TPM3
XM_015104413.1	0.197972	0.241075	0.241668	0.290636	0.360906	0.297604	0.0282919	0.717186	SGPL1
XM_015095775.1	0.191303	0.20735	0.134868	0.317776	0.39458	0.287595	0.0158906	0.533547	RASAL3
XM_012164275.1	0.189269	0.00208971	0.152756	0.270763	0.327181	0.328394	0.0324225	0.371479	ASAP2
XM_015097291.1	0.187415	0.120683	0.109209	0.248308	0.355129	0.297835	0.0148353	0.46302	FILIP1
XM_015101404.1	0.187202	0.170091	0.16082	0.26906	0.261585	0.212645	0.0177198	0.697053	CUX2
XM_012186025.2	0.186886	0.258927	0.323006	0.53027	0.436514	0.42887	0.0149633	0.550867	CACNB1
XM_015098181.1	0.185403	0.0493506	1.09323e-06	0.214167	0.432766	0.296284	0.0490484	0.248887	SACS
XM_012183285.2	0.184798	0.143032	0.174176	0.577896	0.488973	0.628984	0.000743353	0.296019	ERMARD
XM_012184309.2	0.183489	0.27755	0.200227	0.493422	1.04072	0.863057	0.0241641	0.27585	TDRD3
XM_015100123.1	0.182758	0.172488	0.19003	0.298502	0.259228	0.253238	0.00419889	0.672378	DNAAF3
XM_015103666.1	0.180178	0.00139038	0.0448057	0.28673	0.364709	0.236081	0.0282651	0.255063	SPIRE1
XM_012104118.2	0.178311	0.965087	0.846259	1.52889	1.81554	1.234	0.0438299	0.434571	TXNDC11
XM_012106121.2	0.177518	0.219379	0.282386	0.400036	0.770294	0.586139	0.0319581	0.386732	VAMP7
XM_012174787.1	0.175377	0.0791547	0.304699	1.07255	0.856277	0.650037	0.00824971	0.216851	LOC101113745
XM_012120452.2	0.173478	0.31363	0.177339	0.346598	0.391667	0.362314	0.0386921	0.603725	ANKS6
XM_015097570.1	0.173427	0.408254	0.493656	1.26964	0.595166	1.10232	0.048211	0.362417	ZNF7
XM_012186121.1	0.171093	0.326653	0.755282	1.42318	0.937643	0.996489	0.0391309	0.373224	ATP6V0A1
XM_012175061.2	0.167685	0.0632832	0.074785	0.294584	0.277707	0.217194	0.0164512	0.387283	KIAA1551
XM_015091999.1	0.163915	0.0090672	0.086286	0.261026	0.226487	0.225917	0.0305597	0.363411	LOC101121639
XM_015094431.1	0.163429	0.133687	0.180546	0.291079	0.39651	0.231023	0.0430685	0.519982	RMDN2
XM_012176306.2	0.163052	0.209739	0.140058	0.758099	0.58018	0.32625	0.0390306	0.308105	ANKIB1
XM_004003038.3	0.162525	0.298505	0.534476	0.965461	1.24041	0.700107	0.0285683	0.342572	OSTN
XM_012184575.2	0.162227	0.0677425	0.0893341	0.225296	0.346196	0.259189	0.0206928	0.384388	DCLK1
XM_004006699.3	0.159837	0.318841	0.531779	0.722576	1.17716	0.856839	0.0279879	0.366563	RIC8B
XM_012174733.2	0.156956	6.17286e-06	0.0808234	0.280244	0.642205	0.479699	0.0272064	0.169587	RBMS2
XM_012185109.1	0.156151	0.217464	0.134126	0.361357	0.357558	0.498888	0.0109337	0.416932	LOC101108006
XM_012128611.2	0.155376	0.250738	0.264266	0.540322	0.490817	0.541722	0.00139654	0.426217	INTS9
XM_012096067.2	0.15149	0.131401	0.0607736	0.246905	0.208071	0.226371	0.0192868	0.504391	ARRB1
XM_012100793.2	0.150548	0.0604458	0.184544	0.310456	0.526842	0.669745	0.0287377	0.26246	ADGRF2
XM_012179715.2	0.148859	0.100664	0.0180257	0.232416	0.284321	0.258334	0.014581	0.345192	SLIT2
XM_015093829.1	0.146571	0.0982387	0.0828464	0.181436	0.154539	0.208903	0.0432395	0.601339	CARD9
XM_012096371.2	0.145947	2.19812e-06	0.0128821	0.197065	0.551172	0.441238	0.0399971	0.133531	NR1H3
XM_012131895.2	0.145057	0.196704	0.0852247	0.686515	0.540509	1.31963	0.0428823	0.167665	DNAJC10
XM_012182702.1	0.144458	0.367882	0.404044	0.737763	1.6723	1.42974	0.0287605	0.238654	ATG5
XM_004012066.3	0.14017	0.0794123	0.147591	0.433262	0.239396	0.274813	0.0379815	0.387529	HTR2A
XM_012182994.2	0.137701	0.131049	0.0443268	0.276373	0.550068	0.716791	0.0358789	0.202871	ADGRG6
XM_012133647.2	0.13726	0.175178	0.220328	0.264315	0.328233	0.291058	0.0182135	0.602945	RAPGEF4
XM_015094698.1	0.136514	0.0296723	0.0140226	0.561177	0.407137	0.548611	0.00206066	0.118798	CACNB3
XM_015091911.1	0.1354	2.84442e-05	0.000126128	0.489625	0.194717	0.40514	0.0321348	0.124421	C1H1orf50
XM_012105876.2	0.1293	4.21071e-05	1.62561e-07	0.572165	0.326629	0.600034	0.00925464	0.0862956	TEX15
XM_012188344.1	0.128862	0.0121149	0.14705	0.265861	0.193329	0.240669	0.0440708	0.41155	KIAA1217
XM_015105046.1	0.128531	0.680325	0.499836	1.28081	1.17902	1.19561	0.00912027	0.358011	THOC2
NM_001302661.1	0.126593	0.044907	0.0425837	0.217265	0.200635	0.228901	0.00746136	0.330989	SLAMF9
XM_015101734.1	0.125995	0.17198	0.150363	0.485743	0.314664	0.327301	0.0161366	0.397566	LOC10111899
XM_012187914.1	0.124821	0.11854	0.154329	0.193577	0.299167	0.304908	0.0243696	0.498577	GIGYF2
XM_012105141.2	0.12398	0.0942283	0.137619	0.181911	0.223087	0.232321	0.00953985	0.55832	JMJD1C
XM_012173356.1	0.123657	0.2182	0.173721	0.254354	0.338713	0.332022	0.0238033	0.557327	DHX57
XM_015100185.1	0.120994	0.0938467	0.139485	0.263074	0.182417	0.201231	0.0245775	0.547878	RLTPR
XM_004021562.3	0.119659	0.102599	0.062898	0.275799	0.185438	0.289741	0.0134385	0.379712	OGDHL
XM_012176894.1	0.118975	0.0912985	0.135295	0.192573	0.216518	0.20014	0.00389126	0.567221	JAZF1
XM_012105029.2	0.118089	0.208701	0.138596	0.23632	0.327916	0.258512	0.0375912	0.565648	MTR
XM_015102258.1	0.117328	0.0406204	0.0499478	0.178142	0.122083	0.160004	0.0453009	0.451724	CSRNP1
XM_015097474.1	0.115109	0.0381882	0.12188	0.264967	0.177827	0.276798	0.0227777	0.382407	SYNE1
XM_012107257.2	0.113979	0.000134052	0.0244139	0.136336	0.184415	0.152421	0.0406071	0.292762	ARHGEF6
XM_012163152.2	0.113267	0.0969196	0.155001	0.347734	0.245223	0.225851	0.0220344	0.446	NR6A1
XM_004011192.3	0.112549	3.58708e-05	0.00184302	0.144438	0.216972	0.317777	0.0395331	0.168477	FAM229B
XM_012105092.2	0.111314	6.89808e-05	3.81635e-06	0.168292	0.180903	0.154411	0.0260063	0.221179	FAM13C
XM_012169160.2	0.109831	0.0310097	0.0332143	0.49601	0.22683	0.600045	0.028465	0.131573	ELMOD3
XM_012174673.2	0.109271	0.149078	0.172783	0.240407	0.244144	0.234149	0.00693324	0.599879	STAC3
XM_004020859.3	0.109143	0.0581318	0.0145024	0.422252	0.203983	0.317501	0.0208932	0.192615	LAT
XM_015099795.1	0.106069	0.022117	0.0348012	0.171935	0.133677	0.21163	0.0266725	0.315108	ZNF831
XM_012173567.2	0.106053	0.154364	0.165353	0.189242	0.255946	0.254709	0.0330079	0.608332	RASGRP3
XM_004018214.3	0.105288	0.1309	0.17431	0.305069	0.249818	0.270874	0.00581573	0.497115	STAC
XM_012111193.2	0.101031	0.0440286	0.137696	0.206285	0.164845	0.257622	0.0393308	0.449709	CD28
XM_012189959.2	0.100102	0.0520943	0.0144954	0.452516	0.277037	0.274544	0.0119901	0.166011	ZDHHC1
XM_004017008.3	0.0999967	0.0270649	0.122692	0.247483	0.656089	0.605136	0.0333692	0.165541	PAIP1
XM_015102488.1	0.0992749	0.0448602	0.00914971	0.131772	0.338261	0.297146	0.0401451	0.199803	NR2C2
XM_012100437.2	0.0968925	0.0247639	0.015394	0.128026	0.147796	0.188214	0.0251747	0.295344	TNF
XM_012099655.2	0.0963831	0.794009	0.173771	1.61712	2.90369	1.79051	0.0190094	0.168612	FOXP1
XM_015095057.1	0.0959606	0.127948	0.101072	0.165873	0.166893	0.135407	0.0290341	0.694146	EFCAB6
XM_015095755.1	0.0953653	0.05663	0.116294	0.198481	0.161065	0.226559	0.0147667	0.457748	KCNN1
XM_015093577.1	0.0948614	0.0996165	0.210383	0.643541	0.333235	0.487975	0.0220694	0.276403	PID1
XM_012189591.2	0.0930553	0.0499855	0.337349	0.498629	0.511964	0.398029	0.0326346	0.341035	BBX
XM_012176922.2	0.0925029	0.224323	0.158859	0.458419	0.359959	0.513516	0.00834957	0.357149	FAM221A
XM_004016905.3	0.0913222	0.000825642	0.321992	1.75385	0.616323	1.434	0.0325619	0.108864	GTF2H2C
XM_004015039.3	0.0890528	0.0938473	0.20641	0.280672	0.323734	0.255095	0.0222982	0.452949	GINS3
XM_015102194.1	0.0880699	0.279174	0.0842018	0.605119	1.00265	0.674876	0.0116026	0.197773	UBE2D4
XM_012176740.2	0.0868177	0.0459397	0.0441143	0.180393	0.403027	0.224558	0.0388467	0.218906	LOC101106767
XM_015100573.1	0.082092	0.109327	0.130435	0.203997	0.157781	0.192667	0.0171045	0.580497	LOC101116422
XM_004006558.3	0.0818278	0.111486	0.0609885	0.150131	0.258033	0.283381	0.0283524	0.367731	STAT6
XM_015091666.1	0.079844	0.128176	0.0931914	0.143324	0.174175	0.166111	0.0237581	0.62284	GLIS1
XM_012181602.2	0.0774357	0.120829	0.0581265	1.30389	0.880813	0.426117	0.0366346	0.0982034	DTWD1
XM_004011438.2	0.0769309	0.0982488	0.0818363	0.174913	0.135542	0.152542	0.00632922	0.555113	PNLDC1
XM_012107481.2	0.0762973	0.124681	0.131512	0.21839	0.233206	0.200559	0.00573735	0.509832	LONRF3
XM_012097403.2	0.0757591	0.219216	0.289619	0.476121	0.638718	0.5567	0.0099163	0.349734	LOC105602726
XM_012182175.2	0.0745499	1.06739	0.190594	1.98144	2.5434	1.94332	0.00970127	0.206015	GALC
XM_012097516.2	0.0736321	0.00210597	0.13219	0.536	1.01129	0.844975	0.00724172	0.0869166	PLK4
XM_015096667.1	0.0727604	3.68869e-08	0.2093	0.943895	1.13292	0.567465	0.0112927	0.106668	ADD1
XM_012184755.2	0.0725591	0.033199	0.0618213	0.147547	0.237556	0.186869	0.00919345	0.292985	DACH1
XM_015095645.1	0.0724578	0	0	0.340132	0.111261	0.416582	0.0490301	0.083479	CTXN1
XM_012190403.1	0.0717484	0.0164043	3.90255e-07	0.146257	0.29448	0.261066	0.0148224	0.12561	CD200
XM_004013265.3	0.0710773	0.0441093	0.0118153	0.156404	0.102943	0.153222	0.0174209	0.307832	ITGAE
XM_012106141.2	0.0704151	2.55386e-16	0.0806399	0.405951	0.292069	0.28044	0.00433996	0.15438	LOC101115509
XM_012183514.1	0.0703065	0.0445269	0.0862774	0.121119	0.124818	0.137932	0.00988883	0.523906	SH2D2A
XM_015093634.1	0.069901	2.99455e-06	0.109049	0.241722	0.136483	0.20688	0.0381762	0.305859	EPB41
XM_012097016.2	0.0687914	5.83555e-12	1.218e-12	0.228042	0.279115	0.151911	0.0106265	0.104377	FYB
XM_015102546.1	0.0681191	0.0461263	0.000140272	0.274706	0.220885	0.107692	0.0374044	0.189605	ZSCAN23
XM_015097484.1	0.066442	0.0549368	0.207222	0.256666	0.254326	0.252775	0.0414667	0.430237	SYNE1
XM_015097088.1	0.0659425	0.126377	0.102859	0.304057	0.220741	0.226611	0.00904879	0.392833	OTX2
XM_012100666.2	0.0653414	0.0228733	0.0433798	0.154711	0.130368	0.149868	0.00213406	0.302553	LOC101108085
XM_004022330.3	0.0648189	0.0566386	0.111457	0.523984	0.404591	0.381309	0.00162638	0.177813	FAM122B
XM_012096122.1	0.0643068	3.14979e-05	0.124876	0.912112	0.497299	0.32879	0.0433904	0.108857	BBOX1
XM_012174481.2	0.0641339	0.237864	0.246498	1.07049	0.629637	0.553346	0.0296946	0.243401	PPHLN1
XM_012185501.2	0.0633722	0.0978842	0.123176	0.318089	0.447352	0.240425	0.0186201	0.282774	SHPK
XM_012182478.2	0.0622001	0.039835	0.000719475	0.2475	0.104458	0.293203	0.0386851	0.15927	NCOA7
XM_012190554.2	0.0613108	0.0569284	5.36902e-07	0.108092	0.199219	0.249112	0.0331665	0.2125	C1H3orf17
XM_012181679.2	0.061193	0.0854433	0.16898	0.841882	0.429632	0.84903	0.0134285	0.148837	CDKN3
XM_012175754.2	0.0611366	0.00303587	0.042243	0.243448	0.15278	0.178593	0.00811145	0.185128	PARVB
XM_015100485.1	0.061059	0.0429275	0.0259983	0.170098	0.19168	0.199818	0.000433732	0.231456	ZDHHC1
XM_015096109.1	0.0610371	0.0247107	0.0718674	0.0924056	0.143972	0.107503	0.0412299	0.458342	RELL2
XM_012125407.2	0.0608944	0.125114	0.000222646	0.407283	0.181283	0.391551	0.0312147	0.190009	TOE1
XM_012190406.2	0.0603449	0.0460799	0.0215161	0.0829931	0.110011	0.101451	0.016073	0.434501	CNTD2
XM_012179942.1	0.0596453	0.109988	0.131484	0.306114	0.248676	0.223449	0.00801678	0.386921	FRYL
XM_015098462.1	0.0586042	0.0609335	0.0701153	0.0919322	0.12809	0.121459	0.0122339	0.555383	TEX14
XM_015101098.1	0.0564049	0.0630239	0.0933098	0.218765	0.119472	0.179253	0.0306422	0.411098	METTL15
XM_015092947.1	0.0557773	0.140861	0.130234	0.183251	0.224073	0.232657	0.0275685	0.510753	TRAF1
XM_012190048.2	0.0555873	0.289738	0.0725798	0.601826	0.317475	0.487726	0.0420476	0.297013	WWP2
XM_004016492.3	0.0540462	0.0822808	0.288645	0.335138	0.650422	0.537594	0.0363411	0.279008	LPXN
XM_015103365.1	0.0539202	7.45856e-13	0.0419899	0.30292	0.220656	0.353203	0.00343219	0.109389	R3HCC1L
XM_012094772.2	0.0531823	0.0590907	0.0749155	0.0887448	0.131414	0.117597	0.0238396	0.554212	TNNI3
XM_015105049.1	0.0527999	0.0746052	0.0725577	0.197068	0.11259	0.13931	0.0326787	0.445383	TENM1
XM_012174160.2	0.0525174	0.00709255	0.101692	0.2919	0.444365	0.515552	0.00702608	0.128854	FUBP1
XM_004008903.3	0.0508	0.022611	0.0593444	0.0779768	0.120246	0.0963873	0.0309048	0.450614	RELL2
XM_015093644.1	0.0503615	0.082287	0.0496391	0.157119	0.225513	0.108591	0.0443784	0.371089	RAB42
XM_004006470.3	0.0503473	0.00230508	0.0741426	0.31524	0.24658	0.130389	0.031285	0.183175	FRS2
XM_015101973.1	0.05033	0.0543165	0.0206341	0.266045	0.216831	0.0931551	0.045879	0.217489	PSTPIP1
XM_004012971.2	0.0502678	0.0304046	0.0104849	0.196071	0.115316	0.217231	0.0116508	0.172445	MPP2
XM_004015336.2	0.0502488	0.00762938	0.202356	0.571934	0.834846	0.386067	0.023309	0.145151	C5AR1
XM_012177910.2	0.0500769	0.0530171	0.0757983	0.102953	0.123227	0.110092	0.00646425	0.531989	C5H19orf38
XM_015104733.1	0.0497171	0.0271174	0.0249568	0.0740339	0.0629979	0.108813	0.0392702	0.414046	LOC105605705
XM_015094891.1	0.0494283	0.0705201	0.0629537	0.0732004	0.0887918	0.0863943	0.0497066	0.736361	LMNTD1
XM_012104636.1	0.0491014	6.08327e-05	0.00227465	0.151913	0.373452	0.18657	0.0356321	0.0722495	PMS2
XM_012100907.2	0.0489882	0.192833	2.41534e-05	0.531195	0.825555	0.522277	0.00906179	0.128708	GPSM3
NM_001129902.1	0.0477378	0.0754345	0.0931301	0.271239	0.267806	0.346099	0.00149167	0.24437	CD4
XM_012100229.2	0.0476454	0.0639327	0.0517995	0.316911	0.16922	0.266544	0.010797	0.217063	MBD4
XM_015100287.1	0.0474429	2.74829e-29	0.0389715	0.0856826	0.0767994	0.0665361	0.0382888	0.377325	CD33
XM_015094501.1	0.0467255	0.027117	0.0794362	0.21037	0.196199	0.180626	0.00117224	0.261035	INPP4A
XM_015104006.1	0.0465081	0.0196704	0.0951153	2.01301	3.69631	1.73839	0.0165956	0.0216568	LOC105604604
XM_012183365.1	0.0464304	0.0222641	0.0842133	0.156797	0.18698	0.299803	0.0255327	0.237589	LYN
XM_015094500.1	0.0460924	0.0433789	0.190379	0.295854	0.224316	0.236631	0.0407144	0.36978	INPP4A
XM_015102514.1	0.0459003	0.0237948	0.022556	0.0731574	0.0584761	0.102786	0.0347449	0.39353	UROC1
XM_004014184.3	0.0445648	0.850156	0.33462	3.12872	1.99236	1.37304	0.0361045	0.189301	PROSER2
XM_012173973.2	0.0437162	0.169841	0.0196723	0.447547	0.326985	0.328342	0.00914548	0.211474	NAV3
XM_012098527.1	0.0432737	0.0850026	0.0552033	0.170962	0.233791	0.132414	0.0212181	0.341569	SAXO2
XM_012105536.2	0.0422769	0.0226286	0.142462	0.300033	0.151062	0.319882	0.044396	0.268967	TMEM273
XM_012185553.2	0.0418191	0.0161543	0.0399652	0.168448	0.118454	0.13973	0.00277738	0.229562	NLRP1
XM_012097339.2	0.041148	0.0490536	0.0783874	0.18795	0.0949222	0.193304	0.0389522	0.354048	TIGD4
XM_012105537.2	0.0390541	0.0334086	0.0229812	0.115531	0.104946	0.0837876	0.00264048	0.313688	C25H10orf128
XM_015091710.1	0.0374308	0	0	0.080433	0.100069	0.0865376	0.00511591	0.14017	ETV3L
XM_004012970.3	0.037409	0.0272881	0.0102487	0.0966232	0.156386	0.102488	0.0105068	0.21082	MPP2
XM_012165982.2	0.0362684	0.0608405	0.0358916	0.0931235	0.107087	0.0640172	0.0445614	0.503355	POMC
XM_012184822.2	0.0353807	0.0269712	0.00212864	0.160862	0.133248	0.0872876	0.0111287	0.169064	RBM26
XM_012182811.2	0.0348479	0.0358095	0.0557671	0.108263	0.0796186	0.080492	0.0151864	0.471077	GJB7
XM_012174464.2	0.0342558	0.00945188	0.00167609	0.0937024	0.110461	0.0487025	0.0296468	0.179478	PRICKLE1
XM_012106365.2	0.0339618	0.0227653	0.0127616	0.0672845	0.0944175	0.0733588	0.00575324	0.29562	SH3KBP1
XM_012181346.2	0.0329898	0.308481	0.0888111	1.76166	1.91109	0.977217	0.00956067	0.0925345	FRMD6
XM_012150804.2	0.0322055	0.036278	0.0154796	0.119722	0.209824	0.348352	0.0413915	0.123858	PTAFR
XM_012182848.2	0.0320082	0.0488026	0.0344721	0.113456	0.134351	0.09099	0.0053629	0.340271	PTPRK
XM_012175370.2	0.031809	3.13997e-08	0.0175384	0.0959882	0.0787182	0.12924	0.0082549	0.162356	MRPL55
XM_012119456.2	0.0316436	0.00333441	0.0156054	0.0622472	0.0671058	0.0361977	0.0385277	0.305546	IL12RB2
XM_015097475.1	0.0312899	0.0152426	0.0710828	0.14882	0.0793518	0.123949	0.0407738	0.33402	SYNE1
XM_012176690.1	0.0299308	0.0119223	0.00528456	0.0711468	0.0686106	0.129005	0.0246906	0.175387	ATXN7L1
XM_015092745.1	0.029858	0.0158054	0.0289344	0.0917114	0.102351	0.0595514	0.01193	0.294139	CD28
XM_012183135.1	0.0297272	0.0288036	0.0612331	0.166844	0.0728913	0.123158	0.0498653	0.330026	SYNE1
XM_012105584.2	0.029421	0.422141	0.380447	1.27436	0.713854	0.747354	0.0449	0.304145	ZNF32
XM_004018536.3	0.0278748	0.00258759	0.01859	0.0464769	0.0360946	0.0430475	0.0331033	0.390485	IFT122
XM_012189670.2	0.0276279	0.0581238	0.0926221	0.193971	0.408464	0.383805	0.0186224	0.180862	GALNS
XM_012173566.2	0.027156	0.117155	0.0132489	0.227637	0.144824	0.160954	0.0385572	0.29538	RASGRP3
XM_012181964.2	0.0264117	0.0477263	0.000490241	0.0615553	0.0881417	0.0887561	0.0287697	0.312968	SIPA1L1
XM_015093650.1	0.0255478	0.0252288	1.0487e-10	0.0862886	0.115859	0.106482	0.00211046	0.164522	PHACTR4
XM_004022051.3	0.025376	0.000551939	0.0481583	0.762262	0.701105	0.647644	4.57908e-05	0.0350952	APEX2
XM_015098383.1	0.0244941	0.027482	0	0.0540795	0.0946888	0.0885637	0.0157897	0.219002	AATK
XM_015092594.1	0.024426	0.00115782	0.0201604	0.0511427	0.0519826	0.0861833	0.0243573	0.241638	MED12L
XM_015097215.1	0.0242179	0.0174627	0.193758	0.38754	0.319718	0.229078	0.0338692	0.251446	CEP128
XM_015099251.1	0.0236548	0.0154409	0.0276222	0.0491636	0.0799364	0.0955435	0.0201866	0.296994	KCNAB2
XM_015105169.1	0.0236243	0	0.0146264	0.0329865	0.0599867	0.0431234	0.0355849	0.281056	LOC106992004
XM_012103387.2	0.0235626	0.0102673	0.023014	0.280852	0.187279	0.181166	0.0037269	0.0875469	DTNA
XM_012181961.2	0.0234903	0.000909776	0.00264657	0.0721265	0.0967873	0.0736481	0.00263778	0.111504	SIPA1L1
XM_012100208.2	0.0233365	0.0932814	0.0488197	0.279595	0.214324	0.405586	0.0149006	0.183921	ATG7
XM_004011837.2	0.023152	0.0236322	0.033986	0.0722872	0.0530507	0.0594087	0.00653794	0.437195	CDH17
XM_015098093.1	0.0230228	0.0319089	0.119926	0.228549	0.171123	0.229223	0.0142105	0.278039	LOC101107613
XM_012185834.2	0.0223268	0.00116775	0.00406208	0.0340293	0.0425179	0.0260789	0.0372618	0.268515	KCNJ12
XM_004020577.3	0.022134	0.0464833	0.04133	0.319454	0.365511	0.176747	0.0119399	0.127592	SERPINB11
XM_015092512.1	0.0218831	0.0437348	0.0938216	0.298486	0.476384	0.164129	0.0489623	0.169797	VPS8
XM_015095933.1	0.0211002	0	0.0208913	0.0692288	0.0499823	0.0443644	0.0169213	0.25671	MEIKIN
XM_012187378.2	0.0210487	0.0392952	1.51331e-07	0.132256	0.0891702	0.0575968	0.0406135	0.216269	CAMTA1
XM_012181584.1	0.0190768	2.9457e-07	0.00299891	0.0344124	0.0377687	0.0762131	0.0453601	0.148766	ATP8B4
XM_012181586.1	0.0184953	0.00293082	0.00396882	0.136097	0.109345	0.145982	0.000534067	0.0648783	ATP8B4
XM_012104818.2	0.0176744	0.0252097	0.0116026	0.0665681	0.106619	0.0791709	0.00611631	0.21591	KCTD7
XM_012106699.2	0.0173878	0.0185416	0.00476393	0.176071	0.124446	0.147247	0.000955971	0.0908813	CCNB3
XM_012190581.2	0.0171075	0.000196945	0.0118684	0.25392	0.218048	0.124028	0.00840951	0.0489481	SAE1
XM_015095233.1	0.0168707	0.0476519	0.0353943	0.227824	0.165203	0.109115	0.019372	0.198982	KIAA1324L
XM_015099005.1	0.0161649	0.0154132	0.00365639	0.103291	0.0618314	0.0573474	0.0146984	0.158379	NR5A2
XM_015093499.1	0.0159385	0.000441943	0.110087	0.386441	0.55157	0.217591	0.0284976	0.109438	NBEAL1
XM_012106586.2	0.0153171	0.00435216	0.116282	0.374385	0.242957	0.255762	0.0110605	0.15571	LAS1L
XM_012098859.2	0.0143676	0.0138685	2.15556e-05	0.140267	0.0722106	0.0939632	0.0108315	0.0922126	LRFN5
XM_015093649.1	0.0142285	0.111901	0.212562	0.287513	0.316025	0.281265	0.0353466	0.382788	PHACTR4
XM_012101113.2	0.0137887	0.00698232	0	0.0439884	0.0170821	0.0384999	0.0450463	0.208606	LOC101103021
XM_004021457.3	0.013628	0	0.0258991	0.0710694	0.0479971	0.0417233	0.0255423	0.245831	OIT3
XM_012178831.1	0.0134801	0.0450058	0.00319352	0.0884878	0.18658	0.106141	0.0311757	0.1618	GRIA1
XM_012175533.2	0.01346	0.00749601	0.00122514	0.24763	0.323387	0.232387	0.000781215	0.027609	LOC101120367
XM_012175489.2	0.0133538	4.82578e-05	0.00587114	0.0239462	0.0178521	0.016461	0.0442216	0.330818	C1RL
XM_012176427.2	0.0132224	0.0138178	0.0131042	0.0642614	0.112996	0.115278	0.00720072	0.137229	DGKB
XM_015104540.1	0.0130249	0.0140809	0.015562	0.0195469	0.0224708	0.020162	0.00488936	0.6862	DLGAP2
XM_004008018.3	0.0117975	0.127887	0.111647	0.196809	0.193173	0.224722	0.0323355	0.408865	CADPS2
XM_015096755.1	0.011656	0	0	0.023988	0.0270545	0.0119211	0.0471773	0.185123	LOC105613069
XM_012172368.2	0.0114367	0	0.00683949	0.0247275	0.0160137	0.0210778	0.025415	0.295641	SIX2
XM_015097160.1	0.0111593	1.10886e-20	0.0108921	0.0350767	0.0404927	0.0511216	0.00429678	0.174056	DPF3
XM_004015066.2	0.0110985	0.00782953	0.00724935	0.0553055	0.0254358	0.0357737	0.0271103	0.224669	KCTD19
XM_012178051.2	0.0109904	1.07044e-06	0.0464877	0.134152	0.105318	0.148096	0.00429588	0.148308	HSD11B1L
XM_012189932.1	0.0106539	0.00752888	0.00704673	0.0496177	0.0234709	0.0310337	0.0285695	0.242307	KCTD19
XM_015094662.1	0.0104802	0.00103165	0.136592	0.241589	0.503462	0.431775	0.0186117	0.12585	BIN2
XM_015092728.1	0.0100744	0.010721	0.0101253	0.0521001	0.0366589	0.0213085	0.0412575	0.280924	PP2D1
XM_015105333.1	0.010035	0	0	0.0207285	0.0127138	0.0233035	0.0280627	0.17684	LOC101106755
XM_012141745.2	0.00981022	0.00130755	0.0774233	0.256003	0.241319	0.243594	0.000891294	0.119502	SATB2
XM_004022328.3	0.0097862	0.00248195	3.90282e-06	0.0589856	0.0476231	0.133335	0.0484729	0.0511455	FAM122B
XM_012183974.2	0.00908609	0	4.89753e-05	0.0293952	0.0194826	0.0328839	0.00852895	0.111728	LOC101111409
XM_012143143.2	0.0090124	0.000723656	0.0279452	0.0490317	0.0941376	0.0538977	0.0317312	0.19121	NBEAL1
XM_012179336.2	0.00839481	0.0339908	0.0634424	0.0975208	0.110383	0.0841999	0.0243138	0.362296	CLOCK
XM_004006367.3	0.00838254	0.00402754	0.00851659	0.0215365	0.0256725	0.0317693	0.00430578	0.264968	ASIC1
XM_015093127.1	0.0082313	0.000436331	0.000174745	0.0170685	0.0287114	0.0135267	0.0336109	0.149096	GABBR2
XM_012099383.2	0.00814859	0.00877516	0.00811457	0.0130387	0.014917	0.0175258	0.00666202	0.550517	SLC7A14
XM_012187876.2	0.00717071	1.73709e-06	0.429404	0.758544	0.690508	0.523991	0.031709	0.22127	PTPRC
XM_012184154.2	0.00715415	0.000140313	0.00205829	0.0681304	0.121374	0.168649	0.0162093	0.0261138	SLC26A7
XM_015104954.1	0.00679972	0.0350081	0.0366177	0.129221	0.079288	0.151144	0.0159634	0.218059	BRCC3
XM_012096580.2	0.0064984	0.000955519	0.00119728	0.0277766	0.0104572	0.021993	0.0334649	0.143644	DLG1
XM_015099181.1	0.00632797	0.0237952	0.00448618	0.120806	0.0993144	0.0945782	0.000775308	0.109976	AHCTF1
XM_012174258.2	0.00590695	0.00112839	0.00145428	0.0385349	0.0743244	0.0446415	0.0112419	0.0539021	NEXN
XM_015094447.1	0.00563144	0.0114088	0.0149778	0.0398528	0.0295627	0.0200801	0.0388249	0.357762	DYSF
XM_004006368.3	0.00548227	0.00336605	0.00543429	0.008688	0.0103348	0.00889233	0.00638713	0.511644	ASIC1
XM_012102793.2	0.00536541	0.000401629	0.000161884	0.0782443	0.0835859	0.10472	0.000461996	0.0222432	SEC31B
XM_015095213.1	0.00512275	0.00232839	0.00254532	0.0605906	0.121885	0.125562	0.00923554	0.0324521	SNX13
XM_004004018.3	0.00510912	0.0214175	0.0247154	0.0587175	0.0538306	0.0368918	0.0217912	0.342894	MUSK
XM_004018317.3	0.0050957	0.00680108	0.0301007	0.0531765	0.10023	0.0757637	0.0168369	0.183259	IL5RA
XM_012180567.2	0.00496403	0.0192182	0.00404812	0.0537937	0.0408068	0.086563	0.0243985	0.155828	TPM1
XM_012101032.1	0.00427083	0.00183297	1.91291e-05	0.0825816	0.144792	0.121102	0.00328158	0.0175706	MME
XM_012185941.2	0.00408458	0.000403561	1.14553e-17	0.0230615	0.0273243	0.00731954	0.0463217	0.0777768	PHOSPHO1
XM_012104064.2	0.00402631	0.0162403	0.0194152	0.0908232	0.0339859	0.0855607	0.0384852	0.188629	C24H16orf71
XM_012185936.2	0.00392184	0.000356585	8.64702e-18	0.0192206	0.0212807	0.00672039	0.0386357	0.0906027	PHOSPHO1
XM_004004299.3	0.00357467	0.0323417	0.113296	0.211777	0.183893	0.210317	0.0110871	0.246231	GCNT1
XM_012190222.2	0.00340151	0.00110798	0.000272644	0.0596464	0.0500204	0.019215	0.0277206	0.0371048	PHLDB2
XM_012124912.1	0.00339089	0.00487025	3.01293e-06	0.0803903	0.0589186	0.138248	0.0193998	0.0297745	KIAA2026
XM_004010413.3	0.00316513	0	0	0.0132335	0.00792499	0.00695918	0.0199342	0.112567	NUTM1
XM_012181130.2	0.00316497	0	0	0.0131987	0.00791807	0.00694783	0.0198576	0.112774	NUTM1
XM_015102833.1	0.00298416	0.00170727	0.0730306	0.685969	0.497679	0.312673	0.0127791	0.0519421	KIF13A
XM_012178526.2	0.00297679	0	0	0.00594917	0.0108469	0.00930059	0.0117323	0.114068	LOC106990130
XM_015097725.1	0.00228919	2.20618e-07	0.00137981	0.016873	0.0123778	0.00602596	0.0306169	0.104012	FAM49B
XM_015092584.1	0.00207728	0.0252971	0.00512892	0.0388471	0.0776016	0.102117	0.0351389	0.148712	MME
XM_012095243.1	0.00194702	3.82851e-06	0.0120528	1.15925	1.45514	1.02851	0.000663105	0.00384407	ARFIP2
XM_012180593.2	0.00178789	0.00285369	0	0.03038	0.0232225	0.00815809	0.0448277	0.0751544	CAPN3
XM_012095731.1	0.00151585	1.43669e-07	1.50291e-05	0.257539	0.106281	0.149851	0.0191473	0.00298055	BTBD10
XM_004008541.3	0.00146198	0.0261765	0.0166255	0.0411674	0.0372594	0.0516413	0.0269429	0.340314	SWSAP1
XM_012098346.2	0.00100722	0.00171605	0.052638	0.106438	0.251553	0.121089	0.0454081	0.115557	MEF2A
XM_012186119.1	0.000976189	0.00394746	0.0239178	0.0485544	0.0603479	0.0331289	0.0241469	0.203064	ATP6V0A1
XM_004022346.2	0.00097311	0.00606291	2.19655e-13	0.078629	0.0667464	0.074166	5.64052e-05	0.0320487	TMEM255A
XM_012095876.2	0.000880694	0.132174	0.282964	0.482858	0.327651	0.460911	0.0396781	0.327208	ZNF215
XM_015092583.1	0.000859204	0.0123072	0.00197749	0.0173213	0.0303249	0.0397887	0.0320058	0.173202	MME
XM_012106148.2	0.000698695	0.0898749	0.000940322	0.19431	0.174666	0.220977	0.00698256	0.155121	LOC105605313
XM_015101518.1	0.000684465	0.691339	0.00461161	0.928255	1.32954	0.91905	0.0361367	0.219285	JADE1
XM_015105251.1	0.00065409	0.000265371	1.04079e-05	0.117813	0.03604	0.127146	0.0320996	0.00330916	LOC105605939
XM_015097246.1	0.000598494	0.125527	0.0253435	0.323437	0.437522	0.344027	0.00359493	0.137078	ME1
XM_015103662.1	0.000510523	1.46498e-08	0.270825	0.713731	0.440495	0.88282	0.0200866	0.1332	MPPE1
XM_012178665.2	0.000401764	0.0332882	0.0912306	0.340142	0.496902	0.329925	0.00448059	0.107047	ARHGAP26
XM_012182775.1	0.000354968	8.42357e-05	5.44854e-12	0.0328222	0.0146275	0.0553487	0.0442531	0.00427247	ANKRD6
XM_012182510.2	0.000354261	0.00122092	0.00140955	0.0209563	0.0395932	0.0276308	0.00651668	0.033848	FAM184A
XM_012188340.2	0.000304074	0.000161947	1.42269e-05	0.630256	0.154401	0.524466	0.0390139	0.000366847	KIAA1217
XM_012123646.2	0.000260971	0.0417935	7.01214e-12	0.131363	0.234712	0.159354	0.00889794	0.0800384	PIP5K1B
XM_012101036.2	0.000179749	0.000153267	1.63005e-06	0.00386005	0.0071615	0.00800216	0.00791015	0.017591	MME
XM_015100692.1	0.000146715	0.000178631	0.000572535	0.0141985	0.0247003	0.0152501	0.00604086	0.0165817	LOC101113619
XM_015096435.1	0.000138223	0.00590778	0.056388	0.185968	0.121992	0.158423	0.00637742	0.133869	ARAP2
XM_012187616.2	0.000136398	0.0244034	0.000209535	0.147392	0.0486009	0.152215	0.0360181	0.0710763	LOC101122496
XM_012187200.2	0.000119827	0.219592	0.246676	0.402063	0.810036	0.960143	0.0366271	0.214703	CEP170
XM_015093017.1	9.92659e-05	3.50966e-10	0.0979991	0.194869	0.372945	0.557974	0.0355237	0.0871375	LOC101123603
XM_012180599.2	9.23609e-05	0.0229482	9.99468e-06	0.0912344	0.0791368	0.134984	0.00718548	0.0754878	ESR2
XM_012102592.2	8.3489e-05	0.000130778	0.124601	0.205527	0.18856	0.16486	0.0284535	0.223304	CEP70
XM_012102982.2	8.22713e-05	6.93981e-05	8.89309e-08	0.000174707	0.000116554	0.000248569	0.0480331	0.281123	ABLIM1
XM_012184408.1	6.00647e-05	0.189254	0.235208	0.331457	0.428196	0.397396	0.0343682	0.3669	ZC3H13
XM_012188337.2	2.58815e-05	1.37026e-05	1.16576e-06	0.0134908	0.00336009	0.0142221	0.0419233	0.00131142	KIAA1217
XM_012095557.2	2.02686e-05	9.71336e-09	8.56457e-13	0.0903765	0.0580471	0.0218807	0.0455079	0.000119071	SLC37A4
XM_012106715.2	1.65322e-05	0.0288354	0.0104971	0.454271	0.258492	0.133139	0.0456731	0.0465173	PPP1R3F
XM_012187199.2	1.21121e-05	0.179584	0.16017	0.295469	0.272648	0.299934	0.0376097	0.391413	CEP170
XM_012104502.2	4.29877e-06	0.0065273	0.00335826	0.170009	0.0553048	0.144107	0.026163	0.0267712	CUX1
XM_012107041.2	3.78627e-06	3.8611e-07	8.19024e-06	2.43677e-05	3.51152e-05	2.0913e-05	0.00938393	0.153772	TMLHE
XM_004004580.3	3.15644e-06	0.00639513	1.94103e-05	0.0606507	0.140392	0.0983153	0.0134579	0.0214382	CDCA7
XM_015092178.1	2.85095e-06	1.80154e-05	0.000865862	0.103399	0.151849	0.123254	0.000862308	0.00234273	PHTF1
XM_012186044.1	2.12579e-06	6.94342e-06	4.45244e-06	1.31108e-05	1.16916e-05	8.94251e-06	0.0219871	0.400702	GRB7
XM_012107920.2	8.62818e-07	0.106615	0.127775	0.225654	0.297504	0.252827	0.0156724	0.302056	LOC101116548
XM_012188261.2	5.08424e-07	0.000742323	3.80089e-15	0.0947834	0.149177	0.0843345	0.00557412	0.0022627	CCDC7
XM_012173916.2	4.8329e-07	0.0353791	0.00326114	0.194985	0.0761958	0.165426	0.023959	0.0885023	ZC3H6
XM_015101958.1	2.06232e-07	8.86038e-13	0.00463796	0.0182344	0.0158157	0.0102863	0.00930055	0.104613	OTUD7A
XM_015099560.1	1.83885e-07	1.47883e-07	0.00227626	0.00457423	0.00509247	0.00359961	0.0138908	0.171607	PARD3
XM_004018141.3	1.59184e-07	0.00298296	0.0136199	0.0673348	0.0563729	0.0988854	0.00686027	0.0745892	LOC101115576
XM_012099618.2	7.29732e-08	0.0101115	0.00261282	0.046347	0.0467333	0.0326772	0.00242068	0.101182	CNTN4
XM_012100294.2	1.15129e-08	0.60104	0.514192	1.33455	1.21358	0.826029	0.0359467	0.330522	MGLL
XM_012185516.2	1.07001e-08	0.121936	0.156797	0.693875	0.452653	0.287778	0.0387921	0.194333	ATP2A3
XM_012095632.2	1.02438e-08	0	0	0.0297699	0.0139687	0.0123742	0.0280708	1.82557e-07	CRTAM
XM_012100140.2	9.42979e-09	0.00423036	5.25388e-05	0.0226518	0.00843516	0.0146074	0.0337017	0.0937294	KIF9
XM_012187239.2	3.09806e-09	0.0397706	1.08198e-06	0.342204	0.140444	0.198671	0.0252876	0.0583745	NME7
XM_012104226.2	1.03868e-09	0.0367145	0.0393785	0.122721	0.113036	0.184816	0.0112832	0.180926	DCUN1D3
XM_012107114.2	6.75419e-10	2.5589e-18	5.92391e-11	0.017461	0.0212618	0.018842	6.58953e-05	1.27623e-08	LOC101112543
XM_004006733.3	2.94529e-10	0.198953	0.460134	0.942899	0.75942	0.563432	0.0360557	0.290891	CYTH4
XM_012188313.2	1.60882e-10	7.12214e-05	0.113786	0.212572	0.293162	0.153279	0.0306772	0.172769	BMI1
XM_012108119.2	8.18143e-12	5.63347e-20	0	0.0511505	0.0399489	0.0820612	0.0101557	4.72476e-11	LOC101118515
XM_012131146.2	3.60335e-12	2.46837e-10	6.83373e-09	0.734352	0.615029	0.546219	0.000326721	3.73716e-09	OSGEPL1
XM_012124072.2	2.84395e-12	0.0239723	0.0174603	0.0539337	0.049503	0.0435626	0.0105483	0.281856	PUM3
XM_004021736.2	4.31611e-13	0.0124365	0.22581	0.330277	0.544484	0.286717	0.0467219	0.205123	MSR1
XM_015091602.1	2.34219e-13	5.97643e-16	0.0176164	0.0752274	0.0420246	0.113274	0.0295001	0.0764184	PPIE
XM_004021556.3	1.3818e-13	0.0281774	8.69038e-06	0.0622532	0.0691628	0.0287987	0.047823	0.175927	ARHGAP22
XM_015094676.1	1.26511e-13	1.6435e-10	0.0544486	0.545746	0.214532	0.379627	0.0205138	0.0477659	LOC101116975
XM_015100694.1	8.66818e-15	1.04614e-06	0.000411115	0.00586448	0.005436	0.0105968	0.0124816	0.0188225	LOC101113619
XM_015102423.1	2.72209e-15	1.42158e-13	0.0108648	0.0343375	0.0386344	0.0562233	0.00659766	0.0840959	CCDC36
XM_012096048.2	5.275e-16	1.9926e-06	0	0.040247	0.0336953	0.00868725	0.0457307	2.41148e-05	CHRDL2
XM_015103894.1	4.7294e-16	2.86156e-14	4.24715e-15	0.158394	0.246207	0.275033	0.00295941	4.90495e-14	PRKCB
XM_012099580.2	1.16934e-16	5.77984e-18	0	0.0267653	0.0635284	0.0475115	0.0124821	8.90489e-16	LRRC34
XM_015102873.1	4.95246e-20	0.0761637	0.0339489	0.178382	0.146179	0.300796	0.0298464	0.17608	GMDS
NM_001009214.1	2.83486e-22	0.0368188	2.56147e-26	0.0755455	0.0914789	0.0827419	0.00563656	0.147413	CTLA4
XM_004018909.3	2.24922e-23	0.816533	2.64875	7.41134	5.13153	4.05237	0.0256533	0.208812	LOC101109492
XM_012182817.2	8.98109e-25	4.24839e-25	1.09419e-25	7.88603e-24	1.08483e-23	3.27377e-24	0.0363812	0.0650835	LOC101114528
XM_012132536.2	3.76382e-26	6.45687e-27	4.77146e-28	0.00197393	0.00223028	0.00191286	3.05691e-05	7.28652e-24	TTN
XM_015095746.1	5.80178e-28	0.0456857	0.0408111	0.0771798	0.156954	0.194075	0.0382053	0.201997	BORCS8
XM_012183035.1	2.92135e-29	2.28865e-27	1.24902e-27	1.07187e-26	3.91403e-26	3.46155e-26	0.0380129	0.0422244	ZC2HC1B
XM_015104686.1	1.02441e-32	2.74675e-12	0.00676772	0.0286212	0.0199512	0.0239962	0.00287868	0.0932596	KLHL34
XM_004019092.3	1.04412e-87	7.44256e-89	2.87404e-88	4.93877e-87	9.09241e-87	5.3613e-87	0.0113869	0.0724997	LOC101115410
XM_004006234.2	0	0.00741901	0.0139306	0.0249138	0.0177623	0.0333449	0.0392612	0.280838	LRRIQ1
XM_012190212.2	0	6.85342e-19	0.0359312	0.0496275	0.057711	0.0519296	0.0281624	0.225602	SYNE4
XM_015093132.1	0	0.0291571	0	0.0430559	0.0486198	0.0431956	0.023524	0.216185	LOC106990933
XM_012182377.1	0	0.00111368	0	0.00120338	0.00267378	0.00327411	0.0487506	0.155732	LIN28B
XM_012107954.2	0	0.0147446	0	0.0207295	0.033584	0.0510696	0.0399639	0.139914	LOC101112298
XM_015101777.1	0	0.0454314	0	0.0789709	0.106546	0.141555	0.0164438	0.138903	LOC101117021
XM_004019538.3	0	0	0.00479851	0.015046	0.00590559	0.0160999	0.040829	0.129509	KCNJ5
XM_012105267.2	0	0	0.0107641	0.0243296	0.0265385	0.0467613	0.022268	0.110254	PLA2G12B
XM_004012218.3	0	0	0.0273638	0.0560814	0.0962937	0.112728	0.01437	0.10322	GPR18
XM_015095892.1	0	0.0290878	0.01486	0.211584	0.202731	0.079024	0.0264045	0.0890824	GIPC3
XM_015104585.1	0	0	3.23781e-09	0.00459613	0.0108387	0.00913699	0.0117269	1.31769e-07	LOC105605305

## Sheet: down
transcripts	Sample_15180	Sample_15190	Sample_15264	Sample_15188	Sample_15268	Sample_15270	P-value	foldchange	Gene Symbol
NM_001308600.1	778.343	778.612	759.824	828.733	803.607	859.606	0.028147	0.929707	KRT17
XM_015100414.1	443.396	517.81	459.651	617.712	579.116	562.511	0.0155253	0.807608	RPL13
XM_015098980.1	443.228	427.259	464.684	476.992	494.528	517.005	0.0322082	0.896975	RPL38
XM_015102501.1	104.459	96.9503	101.408	109.691	108.195	110.744	0.0201618	0.92145	CNBP
XM_012097675.2	100.171	102.929	92.07	121.657	128.138	123.676	0.00230651	0.790343	UBC
NM_001009398.1	61.1341	75.4896	64.9022	87.6555	97.3948	101.891	0.00905277	0.702324	KRTAP5.4
XM_004013328.2	57.0334	38.3931	55.238	75.5183	82.6718	63.8493	0.0422467	0.678548	MFAP4
XM_012186026.1	32.3986	24.3858	28.6807	39.9248	33.9913	36.2463	0.046443	0.775809	RPL19
XM_015092253.1	30.9332	29.0268	30.5038	33.6495	33.4738	31.8748	0.0243846	0.913793	KPRP
XM_004018184.2	27.0597	27.6852	28.3931	30.2436	28.6883	29.3525	0.0443796	0.941707	MRPS24
XM_015103654.1	27.0502	24.7512	26.2327	27.7104	28.4101	28.0841	0.0429183	0.926721	RAB12
XM_004017994.2	26.7517	27.3907	26.9576	29.4084	28.3832	29.2903	0.00599459	0.931307	DYNC1H1
XM_012097783.2	25.2401	25.0813	25.9043	26.2626	27.7641	26.8543	0.0370143	0.942443	ATP2A2
XM_012096194.2	22.5488	20.6838	23.3326	26.3551	24.119	26.6812	0.0349206	0.862744	HIPK3
XM_012099226.2	21.1776	19.0458	20.3846	24.5308	22.5761	22.7632	0.0247294	0.867441	GNAI2
XM_015097633.1	21.1238	17.3896	19.0369	24.3529	22.4228	22.2436	0.0399178	0.833828	LOC101111462
XM_004007985.3	20.2279	19.8611	19.4095	21.5058	22.0091	21.9241	0.00220121	0.90922	YKT6
XM_012105075.2	20.0209	19.085	17.6865	23.0273	22.8895	20.3888	0.0440981	0.856524	HNRNPF
XM_004008417.3	19.187	20.0359	21.2903	24.1441	22.3469	22.7768	0.0232992	0.873613	FKBP8
XM_012188073.2	18.1782	19.6642	21.1757	23.6704	22.1502	24.8614	0.0291442	0.83498	RSU1
XM_004002076.3	17.7567	17.7715	17.6172	18.2924	18.2399	18.7233	0.0119334	0.96181	ANKRD13C
XM_015094382.1	17.6695	17.3817	20.5343	24.1521	21.5906	21.559	0.0419082	0.825916	SPTBN1
NM_001009276.1	16.8333	14.5253	17.8652	30.4855	23.4105	28.9993	0.00905608	0.593807	IDH1
XM_012181012.2	16.4102	11.5678	10.7474	19.3276	19.3429	21.1546	0.0196875	0.647311	MRPL52
XM_012103783.2	16.2262	16.6238	15.6429	19.7997	17.7819	18.342	0.0204364	0.867128	NARS1
XM_004005569.2	16.0281	14.6354	15.4167	17.3298	16.4522	17.1179	0.0290216	0.90531	UBAC1
XM_015096117.1	15.9352	12.8532	15.1139	17.2067	16.9265	18.4702	0.0489115	0.834589	DPYSL3
XM_012107725.2	15.9318	17.682	19.0875	21.2363	20.37	21.2111	0.0243019	0.83896	LOC101111345
XM_004005788.2	15.8369	16.058	16.1014	19.8853	18.6809	17.91	0.00822747	0.849849	FOSL2
XM_004019136.2	15.6737	15.8586	15.9528	21.3913	18.0691	20.3655	0.0139869	0.793721	TMEM14C
XM_015094386.1	15.344	15.8247	15.5593	16.5025	17.3443	16.1501	0.0457767	0.934618	PSME4
XM_004006835.3	15.1695	13.8541	14.6841	15.778	16.2059	15.7332	0.031685	0.915977	WBP11
XM_012186365.1	15.0736	15.1377	16.1615	16.8516	18.6129	17.7459	0.0211259	0.871498	ZNF750
XM_004002057.3	14.9633	14.808	13.5071	20.2044	18.4182	18.0069	0.0055255	0.764237	MIER1
XM_004006441.2	14.7331	12.599	14.5764	19.287	17.5399	16.9389	0.0158889	0.779465	ZCRB1
XM_012094976.2	14.7307	14.6393	14.1746	16.343	16.2641	16.0359	0.000958911	0.895186	CHMP1A
XM_015099485.1	14.6849	13.7039	14.6389	20.7104	17.3439	16.451	0.0457265	0.789421	PMEPA1
XM_004019691.3	14.493	14.7292	14.8611	15.3731	15.0621	14.996	0.0470778	0.970331	YIF1A
XM_004004103.3	14.0171	14.3023	13.128	18.5885	17.6059	15.2463	0.0340587	0.80573	NTRK2
XM_015104163.1	13.4715	13.1988	12.8293	14.272	16.8372	15.3548	0.0388228	0.850113	MAZ
XM_012174596.2	13.3618	15.459	13.7938	16.5659	16.7409	17.0712	0.0169151	0.845897	MDM2
XM_012190187.2	13.3611	12.5143	12.6399	14.3351	14.2103	14.0176	0.00848291	0.904904	RBM42
XM_012098870.1	13.2729	11.5671	11.8857	13.8955	15.8568	15.2732	0.0241061	0.815665	PRPF39
XM_004004271.3	13.1222	13.4905	12.5562	14.3932	13.857	14.784	0.0280023	0.91018	GBA2
XM_015103851.1	12.9404	12.6339	12.5374	13.9304	14.6183	14.2243	0.0026445	0.891021	TSR3
XM_012179695.2	12.7675	11.5867	13.138	14.0933	15.5219	16.0041	0.0215847	0.821849	PKD2
XM_015098794.1	12.0257	12.426	10.8362	13.272	12.8763	13.8577	0.0474301	0.882068	MLX
XM_004012096.3	12.0242	11.5133	11.4805	14.1541	14.1634	13.0111	0.00751565	0.847306	COG6
XM_015101177.1	11.9769	13.0167	11.78	13.4293	14.4053	13.6516	0.0315408	0.886406	ZFP91
XM_012137115.1	11.9299	10.9902	12.3597	12.9341	14.7603	13.6826	0.0380796	0.852642	FMNL2
XM_015098376.1	11.8286	10.7781	11.4656	13.1466	16.2856	15.4847	0.0217979	0.758561	RFNG
XM_004023198.3	11.8155	12.4315	12.1149	13.0376	13.3859	13.3378	0.00557023	0.914504	SNX18
XM_012120354.2	11.7742	10.8334	10.5344	13.2717	12.79	14.1325	0.0122756	0.824545	TGFBR1
XM_004005035.3	11.6092	12.4062	11.4159	13.7203	12.8584	13.3481	0.0188294	0.887402	PTP4A2
XM_015100703.1	11.3318	10.9988	11.2133	13.0073	13.438	12.6634	0.00161485	0.857712	EPN1
XM_004013782.3	11.1398	11.9082	8.95931	13.6232	14.7829	14.7463	0.0181031	0.741727	CCNL2
XM_015101464.1	10.9677	9.67674	10.4003	11.4156	12.4842	12.9256	0.0298727	0.843024	UFD1L
XM_004006191.3	10.792	11.6919	12.0169	13.082	12.5881	13.3071	0.0243653	0.885153	ZFC3H1
XM_012177682.2	10.7595	9.95047	10.9452	12.0119	11.2055	12.1979	0.0438582	0.893831	C5H19orf60
XM_012100950.2	10.6017	10.4559	10.3511	11.0039	11.2895	11.2427	0.00345158	0.93656	SLC33A1
XM_012184546.2	10.4476	10.9571	9.1036	12.9534	12.1012	11.486	0.0449008	0.834915	POSTN
XM_004020904.3	10.3582	8.25248	8.32255	11.3083	11.1803	10.8605	0.0383669	0.807618	DCTPP1
XM_012177834.2	10.2512	9.93939	9.14543	11.4863	11.3758	10.9652	0.0148818	0.86723	TNPO2
XM_004021567.2	10.2076	10.1748	9.50354	10.65	11.875	11.1855	0.0392075	0.886547	WASHC2C
XM_004019223.3	10.1548	8.72105	9.42482	12.6319	10.6759	11.0828	0.048916	0.822918	DNPH1
XM_015095001.1	10.0855	10.081	10.0113	13.4467	12.6084	12.0114	0.00323346	0.792766	WNK1
XM_004012648.3	10.0841	10.2659	10.8777	12.4715	12.7196	11.7568	0.00708502	0.845187	PLSCR3
XM_004017024.3	10.0009	8.38474	8.43529	14.3199	12.7413	11.5049	0.0157692	0.695454	DAB2
XM_004010473.3	9.94765	9.49111	9.24977	10.6774	10.7162	10.0207	0.040632	0.913231	EHD4
XM_015092007.1	9.93437	10.3024	10.4978	11.0805	11.058	10.7194	0.0249226	0.935378	USP24
XM_004020894.2	9.904	10.1291	9.866	10.7871	11.9249	10.7544	0.0390882	0.893405	MVP
XM_012098367.2	9.77834	10.4455	10.8382	11.4158	11.4988	11.4156	0.0247303	0.904804	IGF1R
XM_015097153.1	9.441	9.96119	10.027	10.202	10.8256	10.6086	0.0475356	0.93024	PCNX1
XM_015104321.1	9.40238	9.04599	9.49744	10.0727	9.94364	10.609	0.022063	0.912508	C25H1orf198
XM_004017038.3	9.23387	9.01991	9.29904	10.0087	10.0368	10.0885	0.000599486	0.914343	WDR70
XM_015097892.1	9.20188	9.28508	9.11317	9.93607	10.8869	10.5727	0.0112136	0.879106	UBR5
XM_015102644.1	9.16642	9.44205	8.73999	11.3979	11.3266	9.86822	0.0315144	0.839099	GCLC
XM_004004272.2	8.70906	6.65405	6.6042	10.0459	9.36404	10.8027	0.0272823	0.72709	CREB3
XM_015101208.1	8.62625	7.983	9.15044	9.66043	9.62288	9.9667	0.0305048	0.880673	CLPTM1L
XM_012177620.1	8.62337	8.95496	9.50296	10.9351	11.1666	10.4002	0.00618731	0.833222	ADAMTS2
XM_012177413.2	8.52155	8.35662	8.66505	9.84895	9.67118	9.43369	0.00161274	0.882205	CDK6
XM_004023544.3	8.38642	7.44052	8.03079	8.64395	8.84726	8.87151	0.0428775	0.90498	ALKBH5
XM_015099056.1	8.32332	8.07417	8.63518	9.12198	10.1003	9.53278	0.0191503	0.870548	SKI
XM_012099831.2	8.1871	8.74135	9.33355	10.475	10.3777	9.45197	0.0440962	0.866597	SLMAP
NM_001163056.1	8.13414	7.93083	8.2197	9.92694	9.33326	8.60042	0.0386896	0.871648	TXNDC15
XM_015093749.1	8.031	8.09567	9.22816	10.2335	13.2945	12.4403	0.0234017	0.70492	SZRD1
XM_012189082.2	7.9881	7.52479	6.05461	8.97851	11.1067	13.4873	0.0485749	0.642415	RALY
XM_004018744.3	7.96219	7.28349	9.56067	11.4125	10.7655	10.2596	0.0278287	0.764742	RING1
XM_015093040.1	7.85799	7.32404	7.89383	8.61954	8.68576	8.13999	0.0350537	0.906882	NAA35
XM_015095575.1	7.79873	8.47822	8.74738	9.81808	9.75348	9.73345	0.00730948	0.853927	PIK3R2
XM_015093729.1	7.74486	6.33864	8.79983	10.2895	9.82124	9.88986	0.0310745	0.762763	PINK1
XM_015104382.1	7.70376	8.71404	8.09183	10.1208	9.97149	9.39761	0.010696	0.831119	HERC4
XM_004007974.1	7.69706	7.37117	7.83989	8.56933	8.03102	9.02237	0.0467507	0.894055	TBRG4
XM_004021485.3	7.61411	8.85604	9.10796	10.4203	11.0605	11.9613	0.0151087	0.764847	ADK
XM_015104899.1	7.43434	6.24726	7.27657	9.0065	8.27184	8.51091	0.0201098	0.812671	LOC101122329
XM_004020916.3	7.4197	6.98419	7.63378	10.1802	9.65368	8.08933	0.0403712	0.789225	BCL7C
XM_004020720.3	7.38182	8.47998	8.64353	9.88741	9.74203	11.0883	0.023646	0.797759	KCTD5
XM_004017712.3	7.3542	6.94795	7.26846	8.18233	7.65294	7.70265	0.0350395	0.91642	ASB7
XM_012159308.2	7.26667	6.47297	6.26133	9.92037	8.65599	7.78702	0.0372954	0.758666	QPCT
XM_015104718.1	7.25936	7.17151	8.01756	9.08457	9.59072	10.461	0.00994417	0.770464	UBL4A
XM_015103135.1	7.13863	6.89086	7.45127	7.78861	7.96193	7.528	0.0433556	0.922771	CPSF7
XM_015092551.1	6.95813	7.70306	7.52282	8.88653	8.81392	7.9559	0.0363195	0.86466	FNDC3B
XM_012178614.2	6.79368	9.02177	7.09227	12.2656	10.7228	9.4429	0.0417276	0.706346	LOC101121602
XM_015092865.1	6.75933	6.58052	6.58558	7.55678	9.77159	8.21832	0.0467171	0.779961	SEPN1
XM_015100613.1	6.55873	6.51899	6.37921	7.00838	8.01188	7.12758	0.0491646	0.878502	STRN4
XM_015101014.1	6.55695	6.29788	6.77377	7.86376	7.82847	7.35126	0.0061127	0.851807	PARVA
XM_015099357.1	6.49782	6.29593	6.10224	7.05076	6.88241	6.69501	0.0197972	0.916028	SMG7
XM_012184234.2	6.30014	7.01204	6.51397	7.96251	7.6506	7.53083	0.0110186	0.856645	LRRC14
XM_012102831.2	6.22474	7.35921	6.40287	8.31083	8.74715	8.0681	0.0133048	0.795461	LDB1
XM_015097911.1	6.14924	5.08752	6.35747	7.27728	7.5	7.5224	0.0173643	0.78899	LAPTM4B
XM_015095421.1	6.06101	6.68688	6.28617	6.99075	6.91401	6.7951	0.0442529	0.919526	ARHGEF5
XM_004010217.3	5.86404	4.46657	5.81427	6.77498	7.64433	7.03958	0.0279577	0.752363	STYX
XM_015096800.1	5.86404	4.46657	5.81427	6.77498	7.64433	7.03958	0.0279577	0.752363	STYX
XM_012188856.2	5.86253	7.06309	5.39828	8.34259	7.80617	9.64667	0.0279259	0.710355	GID8
XM_015103838.1	5.66181	5.396	5.49137	6.28419	6.59652	6.19091	0.00442181	0.867739	PIGQ
XM_015098313.1	5.66129	5.86053	5.64624	6.63297	6.67512	6.0171	0.0324097	0.888378	CLUH
XM_012189745.2	5.64126	4.27452	4.85175	6.74302	5.86252	6.12201	0.0497243	0.788546	TENT4B
XM_015102443.1	5.63594	6.27214	5.84448	6.9679	7.17003	6.57268	0.0184134	0.857172	PLXNB1
XM_015095766.1	5.37554	5.17064	4.81305	5.96581	6.3141	5.74536	0.0189502	0.852095	MYO9B
XM_015096089.1	5.33325	5.5996	4.9969	6.51827	5.85735	6.52039	0.0245469	0.843022	DIAPH1
XM_015102741.1	5.25779	4.32477	4.43115	5.40038	5.9028	5.52042	0.0475703	0.832979	CD2AP
XM_004006067.3	5.24755	4.36798	5.39952	7.46215	6.68241	6.37532	0.0158224	0.731732	LOC101110922
XM_004021566.3	5.16126	3.31825	4.05764	7.63004	5.56355	8.41564	0.0395996	0.580176	MSMB
XM_015103941.1	5.12124	3.95796	5.38876	6.97186	6.54071	6.75088	0.0133492	0.713993	CYTH3
XM_004019141.3	5.10452	4.59843	4.61989	5.74463	5.4317	6.1748	0.0205061	0.825471	BLOC1S5
XM_015096050.1	4.80403	3.98218	5.45061	6.82624	5.78609	6.9555	0.034401	0.727563	LOC101104574
XM_015092954.1	4.69852	5.45794	5.37703	7.76882	8.55892	6.22073	0.0324852	0.688893	FBXW2
XM_015104542.1	4.64952	4.91412	4.73044	5.2688	5.68162	5.51389	0.00721567	0.868186	ARHGEF10
XM_015095783.1	4.63712	3.58371	4.44447	5.9957	6.47582	4.97473	0.0438595	0.725961	ADGRE5
XM_012100731.2	4.54924	5.00094	4.65073	6.92792	6.74039	5.79731	0.00950515	0.729538	MRPL14
XM_004005693.2	4.3663	3.5122	4.30173	5.07821	5.31982	4.73432	0.038111	0.804912	TRIB2
NM_001161879.1	4.3324	3.78618	4.72345	5.11887	5.44382	5.03522	0.0372107	0.823317	MAP2K7
XM_004010791.3	4.15935	4.75133	4.58914	5.51084	5.56965	5.0928	0.018386	0.834699	YLPM1
XM_015100159.1	4.14552	4.25353	4.51526	4.74889	5.34078	5.21711	0.0194569	0.843699	PIEZO1
XM_012099238.2	4.13515	3.50521	3.21766	7.06022	7.94394	7.25277	0.000569711	0.487849	HYAL2
XM_012184835.1	4.04857	3.59344	4.38605	5.3231	5.1288	4.60836	0.0321474	0.798663	RBM26
XM_015091863.1	4.02064	3.81292	4.01637	4.87129	4.2743	4.69061	0.0250669	0.856443	STK40
XM_012133321.2	3.94667	4.03218	3.76462	6.11857	5.03328	4.87696	0.0230409	0.732647	WIPF1
XM_012182426.1	3.93987	4.16796	3.62264	6.03983	4.91247	5.68517	0.0113417	0.705063	PHIP
XM_012178341.1	3.80341	3.43916	2.18755	4.779	5.29552	5.03823	0.0207835	0.623984	MGAT1
XM_012102446.2	3.79272	3.61633	3.46593	4.28849	4.09847	4.03298	0.0133192	0.875606	ZWINT
XM_015100654.1	3.7858	3.63968	4.26719	4.64032	4.42907	4.66129	0.0289091	0.851573	MED25
XM_015095456.1	3.78105	3.96464	3.37135	4.61661	5.26062	4.72235	0.0119528	0.761463	PRKAG2
XM_015095002.1	3.74822	3.4825	3.42787	4.23274	4.16776	3.85194	0.0258944	0.869916	ERC1
XM_015100125.1	3.73885	3.62057	3.78425	5.29381	4.37867	4.64557	0.0185714	0.778295	PRPF31
XM_015099273.1	3.67995	3.76099	3.45511	4.13243	4.41405	4.2347	0.0069537	0.852508	FAAP20
XM_012106055.1	3.66072	2.17042	2.39101	4.70349	6.47352	4.7372	0.0264214	0.516655	TOP2B
XM_015101671.1	3.64056	3.6728	3.58222	4.16789	4.90915	4.37032	0.0188116	0.810239	PXN
XM_004018947.3	3.63913	2.42977	2.67724	4.23259	4.11576	3.91682	0.0367444	0.713087	LOC101119591
XM_015094364.1	3.58481	3.29745	2.69809	4.12281	4.62608	4.56789	0.0151811	0.719419	UXS1
XM_012175481.2	3.58024	3.71416	3.43912	3.84377	4.12823	4.04184	0.0210652	0.89343	PEX5
XM_012162520.2	3.56494	3.93786	3.83385	4.29701	4.33789	4.77109	0.0214144	0.84564	ZNF79
XM_004001760.3	3.55851	3.03407	3.75373	4.59459	4.60721	3.8754	0.0481356	0.791172	TWIST2
XM_015095887.1	3.53792	4.1098	3.61169	4.8759	5.54492	4.41976	0.0328483	0.758691	MAP2K2
XM_004010390.2	3.52977	3.34228	4.1181	7.07604	7.3075	5.52277	0.00807097	0.552094	APEX1
XM_012186419.1	3.47239	3.99235	2.54805	5.22322	4.34757	4.70008	0.0450656	0.701623	ASPSCR1
XM_004005590.2	3.44859	3.53656	3.31067	5.09503	4.09257	4.73853	0.0158003	0.739318	LRRC8A
XM_015104724.1	3.4466	3.32733	3.92754	4.61264	4.06741	4.37698	0.0315503	0.819594	SLC6A8
XM_015103858.1	3.43372	2.96724	3.03919	3.74724	3.61499	3.92749	0.0226307	0.836172	EPS8L2
XM_012101690.2	3.42233	4.99307	3.97044	7.99341	7.30436	6.61611	0.0064196	0.565205	CCDC90B
XM_012119283.2	3.42183	2.87393	2.5824	3.89818	3.62106	4.1716	0.0328793	0.759413	PDLIM2
XM_015094753.1	3.39134	3.83414	3.6418	4.83157	4.38851	3.98201	0.0482324	0.823148	FRS2
XM_012176242.2	3.37095	3.37181	3.11596	3.97918	4.82855	4.37865	0.0129361	0.747644	EVI5
XM_015103478.1	3.36927	3.04855	3.36189	4.49923	4.76271	5.10021	0.00168648	0.680936	PLEKHA1
XM_004020136.3	3.35861	3.0296	2.76008	4.07247	3.8382	3.41227	0.0490936	0.807943	ARMH3
XM_015093253.1	3.32419	2.71564	3.50439	4.33206	4.26965	5.28824	0.0235907	0.687131	LOC101105985
XM_012187477.2	3.26913	3.13488	2.99946	4.44842	4.6217	3.85061	0.00889151	0.727782	LOC101110160
XM_004021703.3	3.25273	1.98029	1.94468	4.57103	3.87897	4.59312	0.0162574	0.550306	C26H4orf47
XM_015098390.1	3.24558	2.84786	3.07802	4.80602	4.40784	4.28816	0.00175604	0.679266	TK1
XM_015103018.1	3.24019	3.7542	3.56086	3.94494	4.43588	4.21197	0.0302017	0.838198	EPS8L2
XM_012181684.1	3.23415	2.68426	2.63244	3.50944	4.32041	3.88496	0.0254051	0.729918	SAMD4A
XM_004012429.3	3.19639	3.11721	3.02705	3.74542	4.12497	4.10655	0.00271119	0.779887	MYO19
XM_015101977.1	3.19015	3.50795	3.69198	4.16502	5.13763	4.31591	0.0327752	0.762935	SIN3A
XM_015102972.1	3.18191	3.3429	3.18601	4.05753	3.48012	3.68102	0.0471426	0.865595	SYVN1
XM_012143461.2	3.16387	1.56993	1.50139	4.14556	3.75987	3.43463	0.0427943	0.549838	NRP2
XM_004020143.3	3.16234	2.77035	2.82711	3.42092	3.53958	3.37964	0.0159956	0.847164	NFKB2
XM_015097122.1	3.09327	4.80656	5.49526	10.8179	8.97518	8.18426	0.0100639	0.478783	MAX
XM_004011703.3	3.06142	2.65493	2.91381	3.50215	3.62694	4.03831	0.0135822	0.772798	LOC101119648
XM_012177244.2	3.05265	2.49537	3.6799	5.36188	5.32105	3.85235	0.0426452	0.634864	BRAF
XM_004020760.3	3.00665	3.23238	3.52439	3.86522	3.68178	4.02614	0.0284722	0.843626	PMM2
XM_012178878.1	3.0016	3.42705	3.96601	4.84877	5.15421	5.95231	0.0126782	0.651487	RNF145
XM_015096438.1	2.96007	3.41011	3.67017	5.80039	6.18713	5.28979	0.00191614	0.581129	KLF3
XM_012101167.1	2.93631	2.86032	2.76536	4.06392	4.4708	4.07857	0.00068488	0.678807	MBNL1
XM_012178877.1	2.93309	2.79652	2.96979	3.54435	4.03779	4.05692	0.00508232	0.747432	RNF145
XM_015102266.1	2.92016	2.68399	2.8531	3.12687	3.56827	3.15769	0.0427441	0.858358	TRAK1
XM_012188872.2	2.88282	1.87422	3.38986	7.5495	5.90062	4.34355	0.0351716	0.457854	LSM14B
XM_012099161.2	2.87478	2.29518	2.51303	3.06566	3.41408	3.4952	0.0234851	0.770229	CLEC14A
XM_012097680.2	2.82865	2.48514	3.16931	4.2917	4.57046	4.05663	0.00392201	0.656647	SCARB1
XM_004003093.3	2.75843	1.89689	2.54751	3.16462	3.90901	4.32177	0.0305848	0.632082	LOC101121054
XM_015103819.1	2.73727	2.40217	2.52581	4.0275	3.13425	3.28089	0.0343221	0.734034	DAGLB
XM_004002924.3	2.73405	2.38275	2.36654	3.55178	3.27	2.86505	0.0342509	0.772528	NEPRO
XM_012161811.2	2.73209	3.31273	2.77903	4.82762	5.02812	4.37383	0.00256897	0.620107	SET
XM_004018125.3	2.72664	2.14423	2.37401	3.50188	3.15743	2.88853	0.0352244	0.758799	MAP1A
XM_012174116.2	2.72127	3.29435	2.81741	3.98593	3.78652	3.58984	0.0161584	0.777399	NR2C1
XM_015101234.1	2.7155	1.85214	1.89412	2.79639	3.50147	3.08487	0.0487855	0.688687	STK10
XM_015103511.1	2.69652	2.39618	2.46966	4.23153	4.81542	3.03595	0.0470894	0.625873	PAOX
XM_012097879.1	2.67589	2.15161	2.54065	2.9483	3.22025	2.96659	0.0307223	0.806573	SLC8B1
XM_012182416.2	2.66377	2.92157	2.52009	3.90429	3.5864	3.12613	0.0302695	0.763452	MYO6
XM_015101232.1	2.63013	1.51609	3.08654	4.36292	3.87385	3.72233	0.0355111	0.604792	FBXW11
XM_015100253.1	2.62499	3.03432	2.67677	3.29519	3.28893	3.68411	0.0246406	0.811832	ZC3H4
XM_004003233.3	2.61681	2.14652	2.04886	3.47379	3.14293	3.11229	0.00982027	0.700194	MME
XM_012107071.1	2.61623	4.34048	0.925623	5.83322	6.95701	6.90803	0.0200393	0.400153	RPL10
XM_004016165.3	2.58405	2.75263	2.70207	3.86775	4.15662	5.48453	0.0218777	0.59507	ZNF143
XM_015103889.1	2.58048	2.35235	2.46654	3.44852	2.9089	3.06747	0.0175481	0.785088	XYLT1
XM_015092289.1	2.57319	2.538	2.30071	2.79525	3.01591	2.91033	0.0149536	0.849843	RUSC1
XM_015092698.1	2.55768	2.91904	3.23603	3.59713	3.64514	3.3326	0.0469756	0.823911	DOPEY2
XM_012173630.1	2.546	3.13388	3.01794	3.39124	4.06418	3.77735	0.0333375	0.774326	EXOC6B
XM_012186098.2	2.54574	2.51262	3.36259	5.63763	5.98226	3.68596	0.0402662	0.550178	JUP
XM_004005091.3	2.54145	1.75295	2.61294	3.27855	3.51993	2.95212	0.0418287	0.708402	DHDDS
XM_012184951.2	2.50204	2.6145	2.53112	3.28696	4.56531	3.47991	0.0370823	0.674862	ABHD13
XM_004006585.3	2.46148	2.66831	2.79957	3.24543	3.16396	3.4747	0.00857517	0.802235	ANKRD52
XM_012096933.2	2.45849	2.14595	1.89133	2.91997	4.17856	3.05304	0.0476552	0.639878	PLPP1
XM_015097628.1	2.44957	2.42885	2.60254	2.69401	2.86137	2.90511	0.0180735	0.884221	CPSF1
XM_015104463.1	2.44259	2.84928	3.07047	4.45715	3.48031	4.07631	0.0228552	0.696062	COMTD1
XM_015098199.1	2.43316	2.47756	2.18247	4.17839	4.57094	3.24006	0.0157831	0.591623	ZMYM2
XM_012190551.2	2.42472	2.49944	1.98784	3.24199	2.84748	3.49863	0.0227087	0.720893	VASP
XM_015093839.1	2.34971	2.04166	2.43572	2.85251	2.89169	2.56621	0.034931	0.821511	RALGDS
XM_012125007.2	2.34807	1.51197	2.67102	4.44188	3.88248	3.91927	0.00812661	0.533424	IL33
XM_015103003.1	2.32766	2.03334	2.46674	3.13874	2.84262	3.26155	0.0106923	0.7387	OSBPL5
XM_012104924.1	2.27571	1.36326	2.04269	3.10087	3.44331	2.49513	0.0453319	0.628551	RHOU
XM_015102623.1	2.27569	2.5906	2.41493	2.82049	2.91172	2.88773	0.00936581	0.844696	RREB1
XM_004022900.3	2.25842	2.77181	2.28784	3.7054	4.37789	3.26891	0.0207462	0.644639	LOC101107770
XM_015097896.1	2.25046	1.75606	2.45413	3.11831	2.86423	2.7123	0.0355338	0.743044	NCALD
XM_012189773.2	2.23203	2.4105	2.44806	3.28465	2.96601	2.6398	0.0386153	0.79755	CHD9
XM_012102490.2	2.18557	3.40938	1.69024	3.79695	3.96472	4.03983	0.0433337	0.617311	PTEN
XM_004014505.2	2.17732	1.39895	0.677036	4.50181	4.10044	8.25455	0.0392385	0.25232	LOC101111988
XM_015105065.1	2.15038	1.79188	1.77709	2.80533	2.84688	2.34646	0.0195928	0.715038	SEPT6
XM_012102807.2	2.10458	2.34932	3.34222	6.12064	4.81299	4.39213	0.0175309	0.508694	SFXN3
XM_015098681.1	2.09584	1.95466	2.02628	2.31934	2.86082	2.4647	0.0350971	0.794884	RAI1
XM_012100329.1	2.0865	2.08754	2.18906	2.32905	2.68471	2.76287	0.0267753	0.818234	LOC780455
XM_012105232.2	2.00713	2.10093	2.91414	3.08286	3.71864	3.26578	0.0420994	0.697526	LOC101110904
XM_012189509.2	1.98431	2.2191	2.01325	2.37951	2.65074	2.63803	0.0136948	0.810699	FTO
XM_012177176.2	1.96914	1.72068	2.11284	2.39345	2.43138	2.71409	0.0193144	0.769694	CALD1
XM_004012623.3	1.96454	1.59842	1.66376	2.74419	2.75295	2.43402	0.00424735	0.659013	BCL6B
XM_015102531.1	1.95847	1.75548	1.84291	2.70126	2.29942	2.12414	0.0444277	0.779931	PPP1R18
XM_015093597.1	1.94034	5.57806	1.55788	9.88689	5.9566	10.2219	0.0391635	0.348211	PSMD1
XM_012096208.2	1.93736	1.42862	1.81041	2.09135	2.47795	2.50868	0.0356943	0.731337	CAT
XM_004016086.3	1.91769	1.99038	1.82769	2.17334	2.42036	2.23193	0.0145872	0.840326	CCDC84
XM_015096589.1	1.91723	1.95773	2.34708	5.10572	3.2986	3.62011	0.0279338	0.51745	SEC31A
XM_015099246.1	1.89516	1.61384	1.62609	2.38196	2.45587	2.18832	0.00659212	0.730855	PLEKHG5
XM_012102566.2	1.89102	1.43778	1.74937	1.97138	2.38376	2.44219	0.0454772	0.747084	HEYL
XM_012173693.2	1.88466	2.63913	1.69231	5.47844	3.84085	5.62988	0.0105159	0.415816	LOC101122263
XM_012178554.2	1.87259	1.92711	2.25252	2.38463	3.3979	3.47846	0.0450177	0.653518	FAM13B
XM_004018249.3	1.81993	2.09743	2.35058	3.12424	2.84818	2.7086	0.0147927	0.722027	TRAK1
XM_012108369.2	1.81811	2.52968	2.57224	4.23374	3.05472	3.65173	0.0329889	0.632533	LOC105606105
XM_015103124.1	1.81297	1.49457	1.66485	2.28705	2.38217	2.05722	0.0118137	0.739231	VPS37C
XM_012180669.2	1.78386	2.02241	2.23985	2.82019	2.62499	3.24508	0.0174138	0.695735	IQGAP2
XM_004008281.2	1.78357	1.60648	1.99154	2.60331	2.76463	2.82737	0.0019432	0.656668	IRF5
XM_012173552.2	1.77705	1.4431	1.83129	2.32727	1.98028	2.60634	0.0464952	0.73062	HEATR5B
XM_015102843.1	1.77491	1.84369	1.91201	2.17319	2.04794	2.21808	0.00933112	0.858896	HIVEP1
XM_004002608.3	1.77142	1.83542	1.61971	1.98413	1.9845	1.94053	0.0256287	0.884484	PAQR6
XM_015095753.1	1.76896	1.61005	1.60631	1.95563	1.8405	1.84372	0.0292471	0.883945	MAST3
NM_001161877.1	1.75336	1.50708	1.55774	2.99186	2.28884	2.68783	0.0084003	0.604651	RASSF1
XM_012104140.1	1.73042	1.85621	2.02654	2.49378	3.18431	2.35293	0.0409128	0.698937	RLF
XM_015095642.1	1.72427	1.54059	1.72565	2.09481	1.80614	2.11531	0.0433749	0.829503	EVI5L
XM_012184660.2	1.72163	2.12225	2.57467	3.48946	3.62049	2.76855	0.0332754	0.64975	PAN3
XM_004008691.3	1.66813	0.756123	0.00352657	3.29596	1.78566	2.81408	0.0498439	0.307482	DTWD2
XM_004004987.3	1.66452	1.17413	2.18749	2.60353	2.96835	4.07758	0.0440411	0.520872	PID1
XM_012181375.2	1.65014	1.96623	1.60004	2.85125	2.17437	2.41168	0.0319077	0.701385	CIAO2A
XM_004021058.2	1.64395	1.36094	1.44243	1.99402	1.95224	2.09212	0.00481642	0.736509	ZDHHC4
XM_015102077.1	1.62623	1.67047	1.52378	1.90989	2.09679	2.11823	0.00535095	0.787028	BRF1
XM_015103525.1	1.61334	1.23486	1.17367	2.29506	1.97513	1.6862	0.0446152	0.675222	NFATC1
XM_004017411.3	1.60407	1.50372	1.41104	1.75956	2.15393	2.0654	0.0209851	0.755798	BICDL1
XM_012098943.2	1.60186	1.76728	0.997165	2.24237	2.75684	2.09802	0.0416702	0.615212	CPSF2
XM_004013696.3	1.59967	1.6808	1.64483	1.73313	1.89574	1.87305	0.0264788	0.895195	METTL13
XM_012190689.2	1.59893	1.6785	1.96136	2.3878	2.30942	2.03608	0.0312992	0.778042	CCDC155
XM_015098333.1	1.59635	1.46039	1.65457	1.85578	1.96567	1.86044	0.00882994	0.82918	RNF112
XM_012130484.2	1.59591	1.45056	1.84965	2.67332	2.69681	2.50359	0.00165292	0.621831	WDR33
XM_012187016.1	1.57831	1.82004	1.66175	2.12954	2.17546	2.66333	0.0263	0.726157	KCTD3
XM_012176455.2	1.57168	1.73478	1.61254	2.5852	2.55253	2.38281	0.000403001	0.654075	AHR
XM_015103846.1	1.56086	1.4945	1.37504	1.64325	1.6252	1.67898	0.0382491	0.895495	CHTF18
XM_004021014.3	1.54441	2.13208	1.37373	3.20137	2.25718	3.21122	0.0367169	0.58251	AGFG2
XM_012186918.2	1.54204	2.56168	1.41872	3.17069	5.05333	3.99114	0.0270424	0.452096	ZC3H11A
XM_012178794.2	1.5322	1.73049	1.52531	2.08236	2.38213	1.99667	0.014419	0.741043	PPARGC1B
XM_015102160.1	1.51165	1.51448	1.41758	1.59521	1.74331	1.70354	0.021609	0.88133	PTPN23
XM_012107494.2	1.49989	1.98101	1.07066	2.09666	2.62983	2.87528	0.0436155	0.59875	SLC6A14
XM_015098190.1	1.49846	1.68268	2.08875	2.68688	2.35501	2.46228	0.0203778	0.702262	XPO4
XM_012183233.2	1.46704	1.76128	1.59679	2.13629	2.27515	1.79989	0.0486105	0.776824	QKI
XM_015104058.1	1.45414	1.19006	1.23754	1.63728	1.88571	1.67345	0.0175051	0.747	GLIS2
XM_012188548.2	1.42854	0.473637	1.38216	2.71271	2.74617	2.06788	0.0206692	0.436355	ST3GAL6
XM_015103775.1	1.41479	1.93287	1.64352	2.60302	2.27641	2.61524	0.0110359	0.665965	TCF4
XM_012175273.1	1.41234	1.99716	2.04823	2.6855	2.91426	2.35007	0.0336939	0.686522	PLEKHA5
XM_015091759.1	1.3888	1.31404	1.28072	1.46753	1.51102	1.66641	0.0320367	0.857609	PRDM15
XM_015094836.1	1.38261	1.56045	1.40296	1.85981	1.94475	1.78908	0.00446032	0.776956	RIC8B
XM_004015802.3	1.37954	1.39788	1.61595	1.8698	1.66687	1.7653	0.0342537	0.82863	TRPM4
XM_015104505.1	1.37367	0.83116	1.28248	2.03227	1.73605	2.02514	0.016654	0.601941	ALOX5
XM_015093695.1	1.37355	1.48218	1.57974	1.82654	1.63897	1.68394	0.0441936	0.861346	RAP1GAP
XM_015094970.1	1.34347	1.71456	1.8397	2.45485	2.41217	1.9548	0.0426831	0.71795	PEX5
XM_012179074.2	1.32545	1.25355	1.00123	1.64098	1.87809	1.72433	0.00998547	0.682807	GMIP
XM_012183564.2	1.31028	1.75376	1.83968	2.30947	2.65171	2.45298	0.0120142	0.661398	FAM49B
XM_012097556.2	1.30505	1.22257	1.27231	1.41728	1.38833	1.45544	0.00759802	0.891781	RAPGEF2
XM_012176411.2	1.29919	0.905127	0.960424	1.82595	1.94633	1.32863	0.0459205	0.620426	PHF14
XM_012102158.2	1.29758	2.50223	0.407192	3.4415	3.25688	5.30835	0.0436456	0.350387	DPP3
XM_015103877.1	1.29194	1.07403	0.998335	1.61818	1.91102	1.54557	0.016005	0.662947	LOC101102529
XM_012162025.2	1.28047	0.900833	0.522392	2.68963	1.62684	1.79383	0.0455643	0.442482	SLC27A4
XM_012175209.2	1.26771	1.40387	0.998473	2.28907	1.70531	2.1393	0.0178634	0.598346	C2CD5
XM_012176388.2	1.26365	0.897945	0.817949	2.30606	1.77018	1.46238	0.0390173	0.537958	UMAD1
XM_012097918.2	1.24038	1.47344	1.84593	2.15286	2.56114	2.17971	0.0241574	0.661437	MLEC
XM_015100544.1	1.23713	1.22856	1.34469	1.69118	1.67769	1.46271	0.0147842	0.78864	TSHZ3
XM_012174950.2	1.22995	1.49644	1.41673	1.78436	1.59043	1.70613	0.0322015	0.815427	POLR3B
XM_004008946.3	1.21933	1.30834	1.11312	1.98407	2.00155	1.4614	0.0317533	0.668401	FBXO38
XM_012101994.2	1.20699	1.54934	0.244232	2.43688	2.01501	2.83301	0.0352453	0.411888	TMEM258
XM_012187118.2	1.20666	1.22361	0.882647	1.74291	1.84168	1.37361	0.0384934	0.66817	TP53BP2
XM_012186114.2	1.19611	1.23871	1.19098	1.47768	2.12791	2.12451	0.0317717	0.632766	STAT5B
XM_015104883.1	1.18102	1.29885	1.17758	1.58621	1.55483	1.35412	0.0280969	0.813642	FGD1
XM_012108264.2	1.15314	0.86973	1.53712	2.12648	1.58529	1.94384	0.0492884	0.629462	LOC101116217
XM_012098494.2	1.13992	1.20744	1.22915	1.29203	1.52758	1.45746	0.0354869	0.836203	ZSCAN2
XM_012190432.2	1.13136	1.05656	1.36908	1.70683	1.45654	1.81794	0.0290403	0.714069	LOC101122211
XM_012185518.2	1.12124	0.868119	0.987963	2.0298	1.87715	1.42538	0.0159615	0.558352	LOC101102403
XM_015097328.1	1.10877	0.823886	1.26687	1.42105	2.16675	1.71627	0.0499636	0.60322	CEP85L
XM_015095000.1	1.10715	1.17183	1.12966	1.44039	1.77385	1.36725	0.0366121	0.744002	KDM5A
XM_015096717.1	1.10667	1.10094	0.988571	1.27992	1.34078	1.30478	0.00454864	0.814214	PPP1R3E
XM_012158995.2	1.08891	0.775006	1.25285	1.52828	1.7831	1.68318	0.0168587	0.624033	CBX5
XM_004004220.3	1.08648	1.00122	1.03267	2.08492	3.15837	3.29576	0.00924773	0.365423	INVS
XM_015098586.1	1.08516	1.20859	1.09401	1.31387	1.43833	1.40756	0.00921608	0.814413	PITPNM3
XM_015091904.1	1.06973	0.893085	0.417185	2.05067	1.74147	1.59555	0.0132887	0.441747	FOXJ3
XM_012174234.2	1.06656	1.17068	1.1328	1.21475	1.29228	1.37807	0.0377007	0.867429	ACVR1B
XM_012102099.1	1.06376	0.908897	1.1259	1.81341	2.21723	1.32223	0.0479453	0.578858	RPS6KA4
XM_012182587.2	1.05059	1.29481	1.02022	1.39073	1.57685	1.52832	0.0217916	0.748596	FYN
XM_004006965.3	1.04735	1.40466	1.25869	1.8014	1.53875	1.7615	0.0246416	0.727353	NINJ2
XM_015103504.1	1.04004	1.02295	1.12093	1.26893	1.21683	1.17195	0.0185854	0.870469	EBF3
XM_004006436.3	1.03433	1.51082	1.48219	1.95868	2.25334	1.76636	0.0360293	0.673652	PRICKLE1
XM_012187084.2	1.0243	1.06472	1.23706	1.38536	1.60643	1.47759	0.0140679	0.744192	MIA3
XM_012100843.2	1.02377	2.64889	1.1981	3.60001	3.48472	4.29709	0.0194429	0.427942	MCM3
XM_004004323.3	1.02294	0.593898	1.12414	1.45466	1.30145	1.4123	0.0479082	0.657561	MAMDC2
XM_004011198.3	1.01814	1.03102	0.802594	1.44933	1.7256	1.68872	0.00416928	0.586342	TRAF3IP2
XM_015102037.1	1.00651	1.57916	1.12224	2.30783	1.87044	1.68571	0.0474445	0.632319	DICER1
XM_012187622.2	0.996568	0.927131	1.15421	1.54015	2.09973	1.80544	0.0107489	0.565239	TOR3A
XM_012100084.1	0.99581	5.00629e-08	0.637793	1.53906	1.80831	1.49847	0.0251795	0.337114	DALRD3
XM_012180946.2	0.983831	0.565679	0.467167	1.22533	1.22992	1.04239	0.0439423	0.576582	TNFAIP8L2
XM_004015563.3	0.973502	1.16175	0.55744	3.28362	1.6923	3.08667	0.028138	0.333973	CCL17
XM_015103165.1	0.972716	0.470506	0.60087	1.07736	1.25761	1.24059	0.0338693	0.571684	FERMT3
XM_012176304.1	0.971714	0.733002	0.532812	1.15919	1.19535	1.39745	0.026398	0.596359	ANKIB1
XM_012099260.1	0.956686	1.14695	1.09634	1.47821	1.41775	1.23852	0.0273929	0.773973	LOC101122140
XM_012183968.2	0.955661	1.68943	1.28844	1.99259	1.84709	2.0522	0.0416462	0.667619	OXR1
XM_012175731.1	0.955438	0.865922	0.997806	1.992	1.40667	1.52529	0.0185014	0.57254	POLDIP3
XM_012177642.2	0.953073	2.21966e-09	0	2.38538	1.54927	1.95285	0.0145859	0.161881	MRPL55
XM_015096518.1	0.928981	1.00013	1.1181	2.01288	1.52317	1.81757	0.00729897	0.569187	AASDH
XM_012187299.1	0.912602	0.269229	0.30374	2.42827	1.30989	2.79593	0.026992	0.227357	VPS13D
XM_015096445.1	0.903486	0.334194	0.447902	1.53883	1.78708	1.01869	0.0360625	0.387972	UBE2K
XM_012102857.1	0.903189	1.02715	1.1798	3.28526	2.02781	2.2034	0.0215653	0.413776	CUEDC2
XM_004008086.3	0.901686	0.823004	1.54114	2.04569	1.81378	1.82908	0.0279633	0.574107	CNOT4
XM_012187716.2	0.900574	1.0751	0.902806	2.10035	1.98711	1.36952	0.0214353	0.527485	C12H1orf21
XM_012130904.2	0.900359	0.583959	0.754689	1.27035	1.16198	1.26001	0.00772406	0.606391	MFSD6
XM_012099989.2	0.900285	0.809565	0.682953	1.00086	1.41607	1.30852	0.0333714	0.642286	VPRBP
XM_012181322.2	0.898905	1.50013	0.0579752	3.51208	2.07238	2.43	0.0370041	0.306573	VCPKMT
XM_012107699.2	0.898081	0.754847	0.571241	1.16228	1.1969	1.52833	0.0209949	0.572132	ARMCX2
XM_012178612.2	0.892411	0.711065	0.867052	1.70805	1.31747	1.14491	0.0322723	0.592392	LOC101121602
XM_015099711.1	0.875274	0.758245	0.916328	1.01799	1.33801	1.15915	0.0364381	0.725388	ZMYND11
XM_004013567.3	0.871621	0.827194	0.786256	1.11942	1.18533	1.03393	0.00480689	0.744327	IKBKE
XM_015093444.1	0.870487	1.16406	1.15234	1.75506	2.11874	1.44625	0.0304845	0.599033	MGAT5
XM_015099905.1	0.864948	0.634783	0.695059	2.25318	2.37458	1.69958	0.00325656	0.346874	DBNDD2
XM_012099918.1	0.854289	0.834331	0.771451	1.59746	2.40312	2.19672	0.00684514	0.396958	LOC101108428
XM_012177703.2	0.848558	0.931195	0.807505	1.17568	0.994823	0.998853	0.0499151	0.816335	FCHO1
XM_015102657.1	0.84331	0.812176	0.109999	1.52059	1.1004	1.44966	0.0477732	0.43371	ZBTB9
XM_015096085.1	0.840839	0.585278	0.878983	1.16243	1.0531	1.25854	0.0237223	0.663515	LOC101123376
XM_012097757.2	0.827486	1.31165	1.02894	1.90288	1.71752	1.42251	0.0344082	0.628223	CLIP1
XM_015092792.1	0.8109	0.907549	1.16715	1.65415	1.83006	1.45529	0.0107304	0.584187	TUSC1
XM_012185399.2	0.80568	0.581059	0.60561	1.39744	1.00987	1.65179	0.0260726	0.490835	PROCA1
XM_004018899.3	0.800635	4.00639	2.39589	5.2849	5.9113	5.92734	0.0252712	0.420644	LOC101106976
XM_012139753.1	0.793357	1.05901	0.810885	1.38082	1.86198	1.42325	0.0192539	0.570772	LOC105609873
XM_012187868.2	0.779973	0.807002	0.753887	1.17016	1.58555	1.28088	0.0106827	0.579912	NEK7
XM_004017195.3	0.76302	0.804794	0.658772	1.41627	1.29793	1.49738	0.00079474	0.528682	FBXW7
XM_012189508.2	0.750219	0.958443	1.02381	1.26395	1.29401	1.12801	0.0306141	0.741316	FTO
XM_004021983.3	0.747445	0.500511	0.600514	0.896619	0.863746	1.03012	0.023347	0.66242	GK
XM_012094754.2	0.739943	0.868081	0.519741	1.32168	1.36582	1.50259	0.00398386	0.507809	LOC101112843
XM_015104847.1	0.737659	0.821569	0.696165	1.05526	1.42524	1.06095	0.0284717	0.636857	TAB3
XM_012189944.2	0.730272	0.629231	0.807707	1.21702	1.22583	0.937272	0.0200135	0.641164	FHOD1
XM_012189085.2	0.728053	1.77451	0.90488	2.3203	1.83889	2.24601	0.0486034	0.531981	RALY
XM_012175189.2	0.725644	0.826451	0.676842	0.832795	0.956585	0.98535	0.0473099	0.803299	SOX5
XM_015098085.1	0.713336	0.651646	0.511615	0.928263	1.03985	0.797465	0.032272	0.678555	INTS6
XM_015094723.1	0.705587	0.361864	0.456701	1.19397	0.981388	1.14057	0.00778279	0.459645	TMEM117
XM_012186992.2	0.701842	0.0109891	0.000809908	1.11945	1.06452	0.968483	0.0262369	0.226376	CD55
XM_015102681.1	0.701837	0.611718	0.582761	1.18634	1.01036	1.08383	0.00178042	0.578051	PNPLA1
XM_015096975.1	0.698227	0.962104	0.944333	1.5512	1.39521	1.42433	0.00382163	0.595932	MAP4K5
XM_012190750.2	0.693671	0.138031	1.68493	2.51989	2.014	2.57986	0.0345665	0.353771	KLK6
XM_012108307.1	0.693196	1.04549	0.573754	2.21156	1.48296	2.4799	0.0174895	0.37452	LOC105606059
XM_004003854.3	0.692682	0.654007	0.40834	1.31476	0.895327	1.48973	0.0304632	0.474355	C1H3orf33
XM_004015276.3	0.689732	0.715345	0.851465	0.907308	0.99435	0.888697	0.0409739	0.808693	B9D2
XM_012187843.2	0.685558	0.867192	0.760005	1.60852	2.02974	1.32502	0.0139268	0.465973	CD46
XM_015102742.1	0.682316	1.15899	0.70823	1.34732	1.62042	1.62544	0.0193512	0.55507	CD2AP
XM_004023666.3	0.675997	0.34405	0.384404	1.03669	0.905429	0.770261	0.028345	0.517792	KCNA3
XM_012098664.2	0.6742	0.583993	0.602436	1.28074	1.16425	0.935477	0.00851483	0.550406	PTPN9
XM_015101501.1	0.669157	0.362185	0.480818	0.80284	0.887438	0.782735	0.0279668	0.611465	SLC10A7
XM_012185366.2	0.669117	0.988227	1.03065	1.35603	1.68319	1.27281	0.0330541	0.623372	NF1
XM_015095525.1	0.665072	0.82333	0.658903	0.942955	1.44287	1.53106	0.036554	0.548217	WNT3A
XM_015097271.1	0.635639	0.77411	0.759713	1.14221	1.03092	0.900436	0.021752	0.705847	RPS6KA2
XM_012103054.2	0.633054	0.6207	0.748764	0.862409	1.17269	1.10586	0.0209437	0.63755	ATE1
XM_015095790.1	0.615899	0.727082	0.0652054	1.25417	1.0484	1.01611	0.043067	0.424321	CC2D1A
XM_004006401.3	0.615638	1.04943	0.681416	2.32738	1.33946	1.67277	0.0356099	0.439448	KANSL2
XM_004019663.3	0.604949	0.41464	0.520877	0.722774	0.749353	0.677546	0.026132	0.716605	LOC101105958
XM_012108098.1	0.604248	0.799334	0.588159	0.912146	0.941459	0.828155	0.0387491	0.7427	LOC105601913
XM_004019352.2	0.601875	0.82601	0.331983	2.05637	2.59566	1.72703	0.00610008	0.275882	TMEM170B
XM_015102350.1	0.601622	0.00025849	0.300127	1.31392	0.733428	1.14687	0.0354647	0.282387	PXK
XM_012095607.2	0.596957	0.319013	1.12759	2.16227	1.60162	2.06968	0.0126577	0.350311	USP2
XM_015092549.1	0.596006	0.510757	0.633148	0.844263	1.35411	1.12756	0.0253262	0.523136	ECT2
XM_004009765.3	0.595559	0.608702	0.459801	0.862103	0.850441	0.948102	0.00423268	0.625435	TBC1D1
XM_012181932.2	0.582565	0.371552	0.420049	1.52738	1.08255	1.27263	0.00435459	0.353933	S100A1
XM_004018365.3	0.580874	0.251138	0.18674	0.978857	0.798137	0.765639	0.0216486	0.400668	SLMAP
XM_015101728.1	0.578692	0.580376	0.579272	1.24731	0.911077	1.04581	0.0074833	0.542519	PRR14L
XM_012177551.2	0.578298	0.906007	0.410488	0.920385	1.32225	1.30496	0.0482029	0.534106	SLC26A2
XM_015091752.1	0.57425	0.784165	0.619204	0.84251	1.09217	0.913108	0.0414952	0.69444	DZIP1L
XM_012177942.1	0.572805	0.0546894	0.70771	1.02012	1.00943	1.20462	0.0387643	0.412844	ZNF557
XM_012182882.2	0.562735	0.960878	0.576387	1.44191	1.19698	1.16886	0.0220967	0.551505	ASH1L
XM_015102095.1	0.554111	0.734681	0.566585	1.06669	1.07665	1.04083	0.00170551	0.582687	PPARG
XM_012106888.2	0.548583	0.367647	0.623496	1.00696	1.12518	0.793848	0.0199082	0.526225	TAF1
XM_004020530.3	0.544326	0.58426	0.425427	0.673198	0.749975	0.763174	0.0189596	0.710781	HDHD2
XM_012104856.1	0.541317	1.35874	0.178877	1.82659	1.86665	1.90262	0.0284886	0.371513	SLC39A1
XM_012169703.2	0.532586	0.484973	0.465171	0.974919	0.751316	0.670038	0.0309913	0.618765	PDE4B
XM_015091817.1	0.529345	0.402828	0.687471	0.820317	0.774574	0.745701	0.0477266	0.691981	PER2
XM_012188060.2	0.52815	9.28331e-14	0.00208988	0.776366	0.914354	0.844881	0.0206486	0.209118	ASIP
XM_015096000.1	0.521475	0.611423	0.496847	1.04891	0.977419	0.710244	0.0274922	0.595542	ZNF672
XM_015092648.1	0.520864	0.578076	0.129232	0.968707	1.04517	1.23497	0.0140941	0.378033	ARMC8
XM_015098368.1	0.516905	0.482515	1.49873	1.98027	1.80878	1.86281	0.0355399	0.442004	LOC106991403
XM_004021116.2	0.516748	0.65697	0.781363	0.923987	0.899458	1.0127	0.0248071	0.689345	RAB26
XM_012098941.2	0.516129	0.337341	0.333502	0.732041	0.686827	0.88077	0.0115686	0.516156	TRIP11
XM_015101818.1	0.515291	0.402452	0.449037	0.624777	0.554555	0.615751	0.0224252	0.761402	HHIPL1
XM_012163196.2	0.515278	0.260846	0.258381	0.8705	0.906676	0.912912	0.00306301	0.384561	NEK6
XM_015103395.1	0.503618	0.896534	0.644555	1.25317	1.06795	0.99222	0.0380043	0.617114	NT5C2
XM_015100251.1	0.497154	0.497681	0.496459	1.92032	0.881146	1.62405	0.0340382	0.336977	LOC101120688
XM_012187383.2	0.492587	0.620351	0.603371	0.887658	0.747282	0.853724	0.0115119	0.689651	TNFRSF25
XM_012104771.2	0.486387	0.920848	0.576133	2.23782	1.44168	1.77754	0.0121373	0.363451	FBXO25
XM_012181467.2	0.483271	0.696696	0.637768	1.21117	1.20199	0.917559	0.0119978	0.545749	CGNL1
XM_015098367.1	0.475871	0.660045	0.633915	0.926808	0.870948	0.719557	0.0420494	0.703064	LOC106991402
XM_012105259.2	0.469659	0.445353	0.636981	0.83136	0.880887	0.874824	0.00517322	0.599903	DNAJB12
XM_012182210.2	0.459973	0.627127	0.711593	1.05278	1.10925	0.808029	0.0299739	0.605608	EFCAB11
XM_012106709.2	0.454838	0.505498	0.743076	0.881785	1.04295	0.816245	0.0361506	0.62146	CLCN5
XM_015094583.1	0.443315	0.462695	0.508585	0.816997	0.915766	0.797858	0.000844458	0.558991	POC1B
XM_015104415.1	0.439779	0.394786	0.452375	0.681667	0.601822	0.555438	0.0107404	0.699832	CDH23
XM_015096107.1	0.436168	0.656548	0.715223	1.00627	1.12162	1.17835	0.00722833	0.546826	LOC101105495
XM_012094883.2	0.431891	0.373666	0.496204	1.28305	1.15562	0.705032	0.0264747	0.414085	LOC101116597
XM_012168220.1	0.429698	0.382161	0.443661	0.658202	0.788126	0.998776	0.0171393	0.513483	SPRED2
XM_015098806.1	0.429201	0.258331	0.448875	0.513328	0.852673	0.884516	0.0495152	0.504954	BRCA1
XM_012173165.2	0.428271	0.465887	0.43395	0.909021	0.986387	0.618715	0.0245975	0.528259	SLC8A1
XM_015101406.1	0.424898	0.286033	0.342244	0.604044	0.719227	0.485628	0.0327147	0.582219	TESC
XM_012184335.2	0.423952	0.26547	0.502402	0.709146	0.70686	0.845249	0.0128864	0.527063	WBP4
XM_012118924.2	0.423144	0.325299	0.469864	0.88036	0.955807	0.670485	0.0108077	0.48603	KCTD9
XM_015092209.1	0.420885	0.632295	0.651399	0.980285	1.16882	0.747173	0.0495016	0.588541	BCL9
XM_012181721.2	0.416053	0.508116	0.504417	0.715706	0.698404	0.645753	0.00458887	0.693534	ARID4A
XM_012177670.2	0.415067	0.472559	0.764886	1.77891	3.62039	3.56491	0.0165833	0.184346	BORCS8
XM_012108245.2	0.414557	0.324247	0.573797	1.23424	1.00283	0.66328	0.0431682	0.452566	LOC101111174
XM_012095219.2	0.413505	0.542869	0.587427	0.730713	0.694524	0.812082	0.0210535	0.690022	LOC105602103
XM_015095854.1	0.412539	0.221235	0.198096	0.517367	0.482881	0.698498	0.0387465	0.489696	MYO1F
XM_015093216.1	0.407743	0.421828	0.448932	0.728605	0.683856	0.725006	0.000107596	0.598139	TTC39B
XM_012176840.2	0.404813	2.06872e-05	3.57266	5.13746	4.88861	7.1668	0.0303071	0.231346	NT5C3A
XM_012100936.1	0.404528	0.363445	0.502955	0.519781	0.662347	0.616716	0.0406205	0.706525	LY6G5B
XM_012176738.2	0.399222	1.24817	1.07116	1.55254	1.78912	1.68184	0.0453537	0.541167	PNPLA8
XM_012112989.2	0.398886	0.62933	0.60908	1.26066	1.04925	1.35759	0.0044541	0.446434	FKBP15
XM_015093296.1	0.392998	0.793938	0.451629	1.60851	1.68291	1.90359	0.00150369	0.315412	FAM168B
XM_015092232.1	0.392796	0.389158	0.650586	0.889058	1.34847	1.1601	0.0146033	0.421629	ADAMTSL4
XM_015101427.1	0.391099	0.347448	0.260062	0.682586	0.434638	0.654388	0.0419477	0.563673	OSBP2
XM_004021958.3	0.387622	0.380326	0.267941	0.515991	0.559109	0.619249	0.0109638	0.611379	RPS6KA3
XM_012186344.2	0.381586	0.00155921	4.09975e-14	0.814789	0.457421	1.05738	0.039565	0.164469	C1H21orf59
XM_015094995.1	0.379353	0.524797	0.575227	0.691137	0.645694	0.655003	0.0472837	0.74272	FOXM1
XM_012105724.2	0.378636	0.40006	0.398626	0.673237	0.650748	0.596818	0.000473008	0.612931	ACSL1
XM_004005957.3	0.371049	0.145129	0.255474	0.412884	0.794928	0.643921	0.049073	0.416719	CHAC2
XM_004002264.2	0.370925	0.168911	0.191161	0.554607	0.802882	0.599538	0.0148236	0.373524	CLCC1
XM_015096850.1	0.370601	0.429996	0.415519	0.578703	0.55172	0.60975	0.00204938	0.698847	GRAMD2
XM_004015071.3	0.365662	0.555977	0.971447	1.82432	1.94846	2.04145	0.00232101	0.325595	CTCF
XM_012181217.2	0.360992	0.340481	0.247571	0.50785	0.976033	0.903404	0.0327564	0.397541	ZFYVE19
XM_012174290.1	0.360416	0.488257	0.954817	2.65964	1.49721	2.67959	0.0175954	0.263806	ATF1
XM_004014412.3	0.357018	0.373882	0.359889	0.622099	0.470384	0.545081	0.0144679	0.666105	SLC17A9
XM_012182593.2	0.355394	0.49587	0.364198	0.59561	0.685941	0.767161	0.0144714	0.593281	REV3L
XM_015103916.1	0.35478	0.282349	0.297049	0.548342	0.679032	0.502892	0.00976081	0.539904	SH2B2
XM_015103966.1	0.350565	0.398534	0.274023	0.658007	0.655903	0.489192	0.0175279	0.567423	C24H7orf50
XM_012175153.2	0.346261	0.492049	0.425823	0.831144	0.792042	0.577023	0.0252416	0.574551	RASSF8
XM_015103111.1	0.343922	0.272115	0.301099	0.467864	0.613188	0.45188	0.0207297	0.598289	APLP2
XM_004006274.2	0.340162	0.397521	0.371405	0.614296	0.564268	0.553234	0.00115915	0.640426	GPR84
XM_012168811.2	0.335137	0.646587	0.535466	0.833797	0.84504	0.846143	0.0211506	0.600872	DNAJC6
XM_015094254.1	0.334319	0.281878	0.308075	0.412006	0.370947	0.434846	0.0152554	0.75897	DNMT3A
XM_012106951.2	0.33429	0.37866	0.420153	0.501954	0.618514	0.628901	0.0125372	0.647721	ATRX
XM_015093138.1	0.332645	0.319776	0.283197	0.40151	0.361465	0.370727	0.026008	0.825277	FBXO10
XM_015102189.1	0.330395	0.208311	0.262682	0.721619	0.696163	0.395466	0.0379668	0.441963	LOC105606825
XM_004018514.3	0.326676	0.453347	0.109076	1.64348	1.41107	1.04074	0.00615366	0.217103	LOC101117971
XM_012186096.2	0.325039	0.454138	0.583797	1.20523	0.971537	0.669292	0.045414	0.478899	JUP
XM_012187328.1	0.324727	1.1816	0.78333	1.95814	2.82622	1.75622	0.026136	0.35007	LOC101112585
XM_012180043.2	0.320514	0.484359	0.67363	1.47138	1.28475	0.758578	0.0454957	0.420662	ADGRL3
XM_004001909.3	0.316665	0.186957	0.232167	0.351677	0.382875	0.396686	0.0307052	0.650428	HPDL
XM_015105087.1	0.314914	0.328477	0.110041	0.473146	0.892172	0.634312	0.0421435	0.376785	ALG13
XM_004009544.3	0.31385	0.331004	0.251998	0.463675	0.393113	0.4682	0.013938	0.676876	CCNJL
XM_012104178.2	0.312073	0.490568	0.34189	0.522321	0.676584	0.658475	0.0320278	0.616207	CCP110
XM_012178146.2	0.309465	0.303979	0.207476	0.489375	0.519252	0.443956	0.00607229	0.565145	ACSL6
XM_015104170.1	0.297112	0.128025	0.270739	0.466516	0.451975	0.485029	0.0115246	0.495807	SEPT1
XM_004011434.3	0.295162	0.0461478	0.27298	0.503486	0.474755	0.470468	0.0256671	0.424026	TAGAP
XM_012186240.1	0.293062	0.700455	0.466469	0.764919	0.937356	0.977751	0.0393489	0.544766	NSF
XM_012119457.1	0.292793	0.303238	0.33442	0.364623	0.361678	0.383437	0.013733	0.838442	ST3GAL3
XM_012161641.2	0.290825	0.320903	0.707026	1.03322	1.02545	1.64525	0.031591	0.356043	CCBL1
XM_015092563.1	0.289415	0.286223	0.448076	0.608251	0.459382	0.687176	0.0464221	0.583376	GPR160
XM_012099860.2	0.286141	0.187956	0.0438267	0.614988	0.360596	0.475884	0.0377608	0.356828	ARHGEF3
XM_012097744.2	0.285962	0.341764	0.285942	0.397882	0.515551	0.423119	0.0249766	0.683599	CLIP1
XM_004009488.3	0.284935	0.337809	0.336223	0.405643	0.513202	0.399229	0.0427842	0.727552	PCSK4
XM_004004563.3	0.283652	0.298041	0.311332	0.420326	0.409008	0.335195	0.0314311	0.766856	HOXD3
XM_015104339.1	0.278556	0.209669	0.212571	0.46308	0.568207	0.825984	0.0248871	0.377325	LYST
XM_015104205.1	0.276551	0.310789	0.392053	0.430465	0.46671	0.479383	0.0237247	0.71148	VPS37D
XM_015102009.1	0.273925	0.23971	0.113797	0.607044	0.528801	0.324621	0.0461497	0.429611	RALGAPA1
XM_012185447.2	0.271226	0.239217	0.16227	0.460528	0.4377	0.371647	0.00896623	0.529747	RPH3AL
XM_012181356.2	0.270241	0.331705	0.302378	0.573613	0.568314	0.558432	0.000131487	0.531843	ZNF609
XM_012139291.2	0.268748	0.477741	0.384144	0.515877	0.745798	0.84639	0.0471735	0.536337	MGAT5
XM_012181021.2	0.267085	0.591088	0.16451	1.09841	1.22079	0.806674	0.016918	0.327168	ABHD4
XM_012190105.1	0.264591	0.0402455	0.1865	0.384872	0.446833	0.695535	0.0403281	0.321716	ANKRD27
XM_012174554.1	0.260455	0.0146973	0.237611	0.522321	0.547459	0.417129	0.0209956	0.344852	CNOT2
XM_015102639.1	0.252014	0.184295	0.187144	0.522513	0.355612	0.496988	0.0113259	0.453383	LOC106991801
XM_012175065.2	0.249236	0.0666994	0.577861	0.843018	0.684397	0.85973	0.0355961	0.37442	AMN1
NM_001035124.1	0.24839	0.213502	0.264776	0.492104	0.682071	0.386554	0.0339389	0.465595	ITGAL
XM_015092135.1	0.247204	0.108315	0.180309	0.351289	0.353251	0.488601	0.022458	0.449089	AGL
XM_012103644.2	0.241556	0.231568	0.390402	0.4371	0.554206	0.534688	0.0245938	0.565877	PIAS2
XM_012182154.2	0.240266	0.061578	3.54493e-05	0.463294	0.258466	0.369871	0.0476801	0.27654	TPM3
XM_012188363.1	0.239828	0.255975	0.0301581	0.456612	0.347879	0.572011	0.0435784	0.382099	KIAA1217
XM_012176695.1	0.236734	0.292349	0.354244	0.53212	0.595519	0.449088	0.0130955	0.560228	ATXN7L1
XM_015096967.1	0.236414	0.889347	0.354069	1.4381	0.958484	1.66201	0.040904	0.364616	POLE2
XM_012097618.2	0.235304	0.204134	0.142986	0.378807	0.39776	0.371989	0.00258993	0.507093	ZNF891
XM_012096668.2	0.228093	0.275736	0.265996	0.302577	0.326966	0.327672	0.0201572	0.804235	B3GAT1
XM_015093060.1	0.224908	0.136665	0.0613361	0.320605	0.659614	0.793165	0.0386344	0.238475	SIGMAR1
XM_012175029.2	0.224199	0.116345	0.194759	0.310365	0.348502	0.245123	0.0495561	0.592156	CYTH4
XM_015098109.1	0.2198	0.156715	0.573474	0.703287	0.713705	0.795176	0.0339996	0.429438	SERTM1
XM_012097248.2	0.215263	0.30488	0.237714	0.451719	0.733885	0.600913	0.0161984	0.42421	RHOF
XM_012186232.1	0.211334	0.105909	0.126614	0.246145	0.37886	0.502628	0.0477403	0.393619	MAP3K14
XM_012095842.2	0.20997	0.27343	0.239214	0.349687	0.320777	0.39566	0.0158762	0.677796	PPFIBP2
XM_012136065.2	0.209177	0.0574805	0.0195422	0.777749	0.359038	0.729771	0.0218223	0.15333	BAZ2B
XM_015100369.1	0.208083	0.208299	0.190177	0.481579	0.944192	0.741883	0.0178037	0.279823	WDR59
XM_015101144.1	0.20652	0.113652	0.13626	0.52373	0.302035	0.562472	0.0223665	0.328785	PHF21A
XM_004009752.3	0.20539	0.081821	0.0133976	0.519957	0.523793	0.476839	0.0022017	0.197692	RBPJ
XM_012103750.2	0.205376	0.0500319	0.0654945	0.461092	0.535543	0.302847	0.0181765	0.246946	TCF4
XM_015101624.1	0.204943	0.237964	0.259537	0.360192	0.334407	0.420594	0.0102213	0.629886	P2RX7
XM_012182166.2	0.198887	0.0304369	0.134353	0.446179	0.444418	0.245655	0.035713	0.320066	TPM3
XM_015104413.1	0.197972	0.241075	0.241668	0.290636	0.360906	0.297604	0.0282919	0.717186	SGPL1
XM_015095775.1	0.191303	0.20735	0.134868	0.317776	0.39458	0.287595	0.0158906	0.533547	RASAL3
XM_012164275.1	0.189269	0.00208971	0.152756	0.270763	0.327181	0.328394	0.0324225	0.371479	ASAP2
XM_015097291.1	0.187415	0.120683	0.109209	0.248308	0.355129	0.297835	0.0148353	0.46302	FILIP1
XM_015101404.1	0.187202	0.170091	0.16082	0.26906	0.261585	0.212645	0.0177198	0.697053	CUX2
XM_012186025.2	0.186886	0.258927	0.323006	0.53027	0.436514	0.42887	0.0149633	0.550867	CACNB1
XM_015098181.1	0.185403	0.0493506	1.09323e-06	0.214167	0.432766	0.296284	0.0490484	0.248887	SACS
XM_012183285.2	0.184798	0.143032	0.174176	0.577896	0.488973	0.628984	0.000743353	0.296019	ERMARD
XM_012184309.2	0.183489	0.27755	0.200227	0.493422	1.04072	0.863057	0.0241641	0.27585	TDRD3
XM_015100123.1	0.182758	0.172488	0.19003	0.298502	0.259228	0.253238	0.00419889	0.672378	DNAAF3
XM_015103666.1	0.180178	0.00139038	0.0448057	0.28673	0.364709	0.236081	0.0282651	0.255063	SPIRE1
XM_012104118.2	0.178311	0.965087	0.846259	1.52889	1.81554	1.234	0.0438299	0.434571	TXNDC11
XM_012106121.2	0.177518	0.219379	0.282386	0.400036	0.770294	0.586139	0.0319581	0.386732	VAMP7
XM_012174787.1	0.175377	0.0791547	0.304699	1.07255	0.856277	0.650037	0.00824971	0.216851	LOC101113745
XM_012120452.2	0.173478	0.31363	0.177339	0.346598	0.391667	0.362314	0.0386921	0.603725	ANKS6
XM_015097570.1	0.173427	0.408254	0.493656	1.26964	0.595166	1.10232	0.048211	0.362417	ZNF7
XM_012186121.1	0.171093	0.326653	0.755282	1.42318	0.937643	0.996489	0.0391309	0.373224	ATP6V0A1
XM_012175061.2	0.167685	0.0632832	0.074785	0.294584	0.277707	0.217194	0.0164512	0.387283	KIAA1551
XM_015091999.1	0.163915	0.0090672	0.086286	0.261026	0.226487	0.225917	0.0305597	0.363411	LOC101121639
XM_015094431.1	0.163429	0.133687	0.180546	0.291079	0.39651	0.231023	0.0430685	0.519982	RMDN2
XM_012176306.2	0.163052	0.209739	0.140058	0.758099	0.58018	0.32625	0.0390306	0.308105	ANKIB1
XM_004003038.3	0.162525	0.298505	0.534476	0.965461	1.24041	0.700107	0.0285683	0.342572	OSTN
XM_012184575.2	0.162227	0.0677425	0.0893341	0.225296	0.346196	0.259189	0.0206928	0.384388	DCLK1
XM_004006699.3	0.159837	0.318841	0.531779	0.722576	1.17716	0.856839	0.0279879	0.366563	RIC8B
XM_012174733.2	0.156956	6.17286e-06	0.0808234	0.280244	0.642205	0.479699	0.0272064	0.169587	RBMS2
XM_012185109.1	0.156151	0.217464	0.134126	0.361357	0.357558	0.498888	0.0109337	0.416932	LOC101108006
XM_012128611.2	0.155376	0.250738	0.264266	0.540322	0.490817	0.541722	0.00139654	0.426217	INTS9
XM_012096067.2	0.15149	0.131401	0.0607736	0.246905	0.208071	0.226371	0.0192868	0.504391	ARRB1
XM_012100793.2	0.150548	0.0604458	0.184544	0.310456	0.526842	0.669745	0.0287377	0.26246	ADGRF2
XM_012179715.2	0.148859	0.100664	0.0180257	0.232416	0.284321	0.258334	0.014581	0.345192	SLIT2
XM_015093829.1	0.146571	0.0982387	0.0828464	0.181436	0.154539	0.208903	0.0432395	0.601339	CARD9
XM_012096371.2	0.145947	2.19812e-06	0.0128821	0.197065	0.551172	0.441238	0.0399971	0.133531	NR1H3
XM_012131895.2	0.145057	0.196704	0.0852247	0.686515	0.540509	1.31963	0.0428823	0.167665	DNAJC10
XM_012182702.1	0.144458	0.367882	0.404044	0.737763	1.6723	1.42974	0.0287605	0.238654	ATG5
XM_004012066.3	0.14017	0.0794123	0.147591	0.433262	0.239396	0.274813	0.0379815	0.387529	HTR2A
XM_012182994.2	0.137701	0.131049	0.0443268	0.276373	0.550068	0.716791	0.0358789	0.202871	ADGRG6
XM_012133647.2	0.13726	0.175178	0.220328	0.264315	0.328233	0.291058	0.0182135	0.602945	RAPGEF4
XM_015094698.1	0.136514	0.0296723	0.0140226	0.561177	0.407137	0.548611	0.00206066	0.118798	CACNB3
XM_015091911.1	0.1354	2.84442e-05	0.000126128	0.489625	0.194717	0.40514	0.0321348	0.124421	C1H1orf50
XM_012105876.2	0.1293	4.21071e-05	1.62561e-07	0.572165	0.326629	0.600034	0.00925464	0.0862956	TEX15
XM_012188344.1	0.128862	0.0121149	0.14705	0.265861	0.193329	0.240669	0.0440708	0.41155	KIAA1217
XM_015105046.1	0.128531	0.680325	0.499836	1.28081	1.17902	1.19561	0.00912027	0.358011	THOC2
NM_001302661.1	0.126593	0.044907	0.0425837	0.217265	0.200635	0.228901	0.00746136	0.330989	SLAMF9
XM_015101734.1	0.125995	0.17198	0.150363	0.485743	0.314664	0.327301	0.0161366	0.397566	LOC10111899
XM_012187914.1	0.124821	0.11854	0.154329	0.193577	0.299167	0.304908	0.0243696	0.498577	GIGYF2
XM_012105141.2	0.12398	0.0942283	0.137619	0.181911	0.223087	0.232321	0.00953985	0.55832	JMJD1C
XM_012173356.1	0.123657	0.2182	0.173721	0.254354	0.338713	0.332022	0.0238033	0.557327	DHX57
XM_015100185.1	0.120994	0.0938467	0.139485	0.263074	0.182417	0.201231	0.0245775	0.547878	RLTPR
XM_004021562.3	0.119659	0.102599	0.062898	0.275799	0.185438	0.289741	0.0134385	0.379712	OGDHL
XM_012176894.1	0.118975	0.0912985	0.135295	0.192573	0.216518	0.20014	0.00389126	0.567221	JAZF1
XM_012105029.2	0.118089	0.208701	0.138596	0.23632	0.327916	0.258512	0.0375912	0.565648	MTR
XM_015102258.1	0.117328	0.0406204	0.0499478	0.178142	0.122083	0.160004	0.0453009	0.451724	CSRNP1
XM_015097474.1	0.115109	0.0381882	0.12188	0.264967	0.177827	0.276798	0.0227777	0.382407	SYNE1
XM_012107257.2	0.113979	0.000134052	0.0244139	0.136336	0.184415	0.152421	0.0406071	0.292762	ARHGEF6
XM_012163152.2	0.113267	0.0969196	0.155001	0.347734	0.245223	0.225851	0.0220344	0.446	NR6A1
XM_004011192.3	0.112549	3.58708e-05	0.00184302	0.144438	0.216972	0.317777	0.0395331	0.168477	FAM229B
XM_012105092.2	0.111314	6.89808e-05	3.81635e-06	0.168292	0.180903	0.154411	0.0260063	0.221179	FAM13C
XM_012169160.2	0.109831	0.0310097	0.0332143	0.49601	0.22683	0.600045	0.028465	0.131573	ELMOD3
XM_012174673.2	0.109271	0.149078	0.172783	0.240407	0.244144	0.234149	0.00693324	0.599879	STAC3
XM_004020859.3	0.109143	0.0581318	0.0145024	0.422252	0.203983	0.317501	0.0208932	0.192615	LAT
XM_015099795.1	0.106069	0.022117	0.0348012	0.171935	0.133677	0.21163	0.0266725	0.315108	ZNF831
XM_012173567.2	0.106053	0.154364	0.165353	0.189242	0.255946	0.254709	0.0330079	0.608332	RASGRP3
XM_004018214.3	0.105288	0.1309	0.17431	0.305069	0.249818	0.270874	0.00581573	0.497115	STAC
XM_012111193.2	0.101031	0.0440286	0.137696	0.206285	0.164845	0.257622	0.0393308	0.449709	CD28
XM_012189959.2	0.100102	0.0520943	0.0144954	0.452516	0.277037	0.274544	0.0119901	0.166011	ZDHHC1
XM_004017008.3	0.0999967	0.0270649	0.122692	0.247483	0.656089	0.605136	0.0333692	0.165541	PAIP1
XM_015102488.1	0.0992749	0.0448602	0.00914971	0.131772	0.338261	0.297146	0.0401451	0.199803	NR2C2
XM_012100437.2	0.0968925	0.0247639	0.015394	0.128026	0.147796	0.188214	0.0251747	0.295344	TNF
XM_012099655.2	0.0963831	0.794009	0.173771	1.61712	2.90369	1.79051	0.0190094	0.168612	FOXP1
XM_015095057.1	0.0959606	0.127948	0.101072	0.165873	0.166893	0.135407	0.0290341	0.694146	EFCAB6
XM_015095755.1	0.0953653	0.05663	0.116294	0.198481	0.161065	0.226559	0.0147667	0.457748	KCNN1
XM_015093577.1	0.0948614	0.0996165	0.210383	0.643541	0.333235	0.487975	0.0220694	0.276403	PID1
XM_012189591.2	0.0930553	0.0499855	0.337349	0.498629	0.511964	0.398029	0.0326346	0.341035	BBX
XM_012176922.2	0.0925029	0.224323	0.158859	0.458419	0.359959	0.513516	0.00834957	0.357149	FAM221A
XM_004016905.3	0.0913222	0.000825642	0.321992	1.75385	0.616323	1.434	0.0325619	0.108864	GTF2H2C
XM_004015039.3	0.0890528	0.0938473	0.20641	0.280672	0.323734	0.255095	0.0222982	0.452949	GINS3
XM_015102194.1	0.0880699	0.279174	0.0842018	0.605119	1.00265	0.674876	0.0116026	0.197773	UBE2D4
XM_012176740.2	0.0868177	0.0459397	0.0441143	0.180393	0.403027	0.224558	0.0388467	0.218906	LOC101106767
XM_015100573.1	0.082092	0.109327	0.130435	0.203997	0.157781	0.192667	0.0171045	0.580497	LOC101116422
XM_004006558.3	0.0818278	0.111486	0.0609885	0.150131	0.258033	0.283381	0.0283524	0.367731	STAT6
XM_015091666.1	0.079844	0.128176	0.0931914	0.143324	0.174175	0.166111	0.0237581	0.62284	GLIS1
XM_012181602.2	0.0774357	0.120829	0.0581265	1.30389	0.880813	0.426117	0.0366346	0.0982034	DTWD1
XM_004011438.2	0.0769309	0.0982488	0.0818363	0.174913	0.135542	0.152542	0.00632922	0.555113	PNLDC1
XM_012107481.2	0.0762973	0.124681	0.131512	0.21839	0.233206	0.200559	0.00573735	0.509832	LONRF3
XM_012097403.2	0.0757591	0.219216	0.289619	0.476121	0.638718	0.5567	0.0099163	0.349734	LOC105602726
XM_012182175.2	0.0745499	1.06739	0.190594	1.98144	2.5434	1.94332	0.00970127	0.206015	GALC
XM_012097516.2	0.0736321	0.00210597	0.13219	0.536	1.01129	0.844975	0.00724172	0.0869166	PLK4
XM_015096667.1	0.0727604	3.68869e-08	0.2093	0.943895	1.13292	0.567465	0.0112927	0.106668	ADD1
XM_012184755.2	0.0725591	0.033199	0.0618213	0.147547	0.237556	0.186869	0.00919345	0.292985	DACH1
XM_015095645.1	0.0724578	0	0	0.340132	0.111261	0.416582	0.0490301	0.083479	CTXN1
XM_012190403.1	0.0717484	0.0164043	3.90255e-07	0.146257	0.29448	0.261066	0.0148224	0.12561	CD200
XM_004013265.3	0.0710773	0.0441093	0.0118153	0.156404	0.102943	0.153222	0.0174209	0.307832	ITGAE
XM_012106141.2	0.0704151	2.55386e-16	0.0806399	0.405951	0.292069	0.28044	0.00433996	0.15438	LOC101115509
XM_012183514.1	0.0703065	0.0445269	0.0862774	0.121119	0.124818	0.137932	0.00988883	0.523906	SH2D2A
XM_015093634.1	0.069901	2.99455e-06	0.109049	0.241722	0.136483	0.20688	0.0381762	0.305859	EPB41
XM_012097016.2	0.0687914	5.83555e-12	1.218e-12	0.228042	0.279115	0.151911	0.0106265	0.104377	FYB
XM_015102546.1	0.0681191	0.0461263	0.000140272	0.274706	0.220885	0.107692	0.0374044	0.189605	ZSCAN23
XM_015097484.1	0.066442	0.0549368	0.207222	0.256666	0.254326	0.252775	0.0414667	0.430237	SYNE1
XM_015097088.1	0.0659425	0.126377	0.102859	0.304057	0.220741	0.226611	0.00904879	0.392833	OTX2
XM_012100666.2	0.0653414	0.0228733	0.0433798	0.154711	0.130368	0.149868	0.00213406	0.302553	LOC101108085
XM_004022330.3	0.0648189	0.0566386	0.111457	0.523984	0.404591	0.381309	0.00162638	0.177813	FAM122B
XM_012096122.1	0.0643068	3.14979e-05	0.124876	0.912112	0.497299	0.32879	0.0433904	0.108857	BBOX1
XM_012174481.2	0.0641339	0.237864	0.246498	1.07049	0.629637	0.553346	0.0296946	0.243401	PPHLN1
XM_012185501.2	0.0633722	0.0978842	0.123176	0.318089	0.447352	0.240425	0.0186201	0.282774	SHPK
XM_012182478.2	0.0622001	0.039835	0.000719475	0.2475	0.104458	0.293203	0.0386851	0.15927	NCOA7
XM_012190554.2	0.0613108	0.0569284	5.36902e-07	0.108092	0.199219	0.249112	0.0331665	0.2125	C1H3orf17
XM_012181679.2	0.061193	0.0854433	0.16898	0.841882	0.429632	0.84903	0.0134285	0.148837	CDKN3
XM_012175754.2	0.0611366	0.00303587	0.042243	0.243448	0.15278	0.178593	0.00811145	0.185128	PARVB
XM_015100485.1	0.061059	0.0429275	0.0259983	0.170098	0.19168	0.199818	0.000433732	0.231456	ZDHHC1
XM_015096109.1	0.0610371	0.0247107	0.0718674	0.0924056	0.143972	0.107503	0.0412299	0.458342	RELL2
XM_012125407.2	0.0608944	0.125114	0.000222646	0.407283	0.181283	0.391551	0.0312147	0.190009	TOE1
XM_012190406.2	0.0603449	0.0460799	0.0215161	0.0829931	0.110011	0.101451	0.016073	0.434501	CNTD2
XM_012179942.1	0.0596453	0.109988	0.131484	0.306114	0.248676	0.223449	0.00801678	0.386921	FRYL
XM_015098462.1	0.0586042	0.0609335	0.0701153	0.0919322	0.12809	0.121459	0.0122339	0.555383	TEX14
XM_015101098.1	0.0564049	0.0630239	0.0933098	0.218765	0.119472	0.179253	0.0306422	0.411098	METTL15
XM_015092947.1	0.0557773	0.140861	0.130234	0.183251	0.224073	0.232657	0.0275685	0.510753	TRAF1
XM_012190048.2	0.0555873	0.289738	0.0725798	0.601826	0.317475	0.487726	0.0420476	0.297013	WWP2
XM_004016492.3	0.0540462	0.0822808	0.288645	0.335138	0.650422	0.537594	0.0363411	0.279008	LPXN
XM_015103365.1	0.0539202	7.45856e-13	0.0419899	0.30292	0.220656	0.353203	0.00343219	0.109389	R3HCC1L
XM_012094772.2	0.0531823	0.0590907	0.0749155	0.0887448	0.131414	0.117597	0.0238396	0.554212	TNNI3
XM_015105049.1	0.0527999	0.0746052	0.0725577	0.197068	0.11259	0.13931	0.0326787	0.445383	TENM1
XM_012174160.2	0.0525174	0.00709255	0.101692	0.2919	0.444365	0.515552	0.00702608	0.128854	FUBP1
XM_004008903.3	0.0508	0.022611	0.0593444	0.0779768	0.120246	0.0963873	0.0309048	0.450614	RELL2
XM_015093644.1	0.0503615	0.082287	0.0496391	0.157119	0.225513	0.108591	0.0443784	0.371089	RAB42
XM_004006470.3	0.0503473	0.00230508	0.0741426	0.31524	0.24658	0.130389	0.031285	0.183175	FRS2
XM_015101973.1	0.05033	0.0543165	0.0206341	0.266045	0.216831	0.0931551	0.045879	0.217489	PSTPIP1
XM_004012971.2	0.0502678	0.0304046	0.0104849	0.196071	0.115316	0.217231	0.0116508	0.172445	MPP2
XM_004015336.2	0.0502488	0.00762938	0.202356	0.571934	0.834846	0.386067	0.023309	0.145151	C5AR1
XM_012177910.2	0.0500769	0.0530171	0.0757983	0.102953	0.123227	0.110092	0.00646425	0.531989	C5H19orf38
XM_015104733.1	0.0497171	0.0271174	0.0249568	0.0740339	0.0629979	0.108813	0.0392702	0.414046	LOC105605705
XM_015094891.1	0.0494283	0.0705201	0.0629537	0.0732004	0.0887918	0.0863943	0.0497066	0.736361	LMNTD1
XM_012104636.1	0.0491014	6.08327e-05	0.00227465	0.151913	0.373452	0.18657	0.0356321	0.0722495	PMS2
XM_012100907.2	0.0489882	0.192833	2.41534e-05	0.531195	0.825555	0.522277	0.00906179	0.128708	GPSM3
NM_001129902.1	0.0477378	0.0754345	0.0931301	0.271239	0.267806	0.346099	0.00149167	0.24437	CD4
XM_012100229.2	0.0476454	0.0639327	0.0517995	0.316911	0.16922	0.266544	0.010797	0.217063	MBD4
XM_015100287.1	0.0474429	2.74829e-29	0.0389715	0.0856826	0.0767994	0.0665361	0.0382888	0.377325	CD33
XM_015094501.1	0.0467255	0.027117	0.0794362	0.21037	0.196199	0.180626	0.00117224	0.261035	INPP4A
XM_015104006.1	0.0465081	0.0196704	0.0951153	2.01301	3.69631	1.73839	0.0165956	0.0216568	LOC105604604
XM_012183365.1	0.0464304	0.0222641	0.0842133	0.156797	0.18698	0.299803	0.0255327	0.237589	LYN
XM_015094500.1	0.0460924	0.0433789	0.190379	0.295854	0.224316	0.236631	0.0407144	0.36978	INPP4A
XM_015102514.1	0.0459003	0.0237948	0.022556	0.0731574	0.0584761	0.102786	0.0347449	0.39353	UROC1
XM_004014184.3	0.0445648	0.850156	0.33462	3.12872	1.99236	1.37304	0.0361045	0.189301	PROSER2
XM_012173973.2	0.0437162	0.169841	0.0196723	0.447547	0.326985	0.328342	0.00914548	0.211474	NAV3
XM_012098527.1	0.0432737	0.0850026	0.0552033	0.170962	0.233791	0.132414	0.0212181	0.341569	SAXO2
XM_012105536.2	0.0422769	0.0226286	0.142462	0.300033	0.151062	0.319882	0.044396	0.268967	TMEM273
XM_012185553.2	0.0418191	0.0161543	0.0399652	0.168448	0.118454	0.13973	0.00277738	0.229562	NLRP1
XM_012097339.2	0.041148	0.0490536	0.0783874	0.18795	0.0949222	0.193304	0.0389522	0.354048	TIGD4
XM_012105537.2	0.0390541	0.0334086	0.0229812	0.115531	0.104946	0.0837876	0.00264048	0.313688	C25H10orf128
XM_015091710.1	0.0374308	0	0	0.080433	0.100069	0.0865376	0.00511591	0.14017	ETV3L
XM_004012970.3	0.037409	0.0272881	0.0102487	0.0966232	0.156386	0.102488	0.0105068	0.21082	MPP2
XM_012165982.2	0.0362684	0.0608405	0.0358916	0.0931235	0.107087	0.0640172	0.0445614	0.503355	POMC
XM_012184822.2	0.0353807	0.0269712	0.00212864	0.160862	0.133248	0.0872876	0.0111287	0.169064	RBM26
XM_012182811.2	0.0348479	0.0358095	0.0557671	0.108263	0.0796186	0.080492	0.0151864	0.471077	GJB7
XM_012174464.2	0.0342558	0.00945188	0.00167609	0.0937024	0.110461	0.0487025	0.0296468	0.179478	PRICKLE1
XM_012106365.2	0.0339618	0.0227653	0.0127616	0.0672845	0.0944175	0.0733588	0.00575324	0.29562	SH3KBP1
XM_012181346.2	0.0329898	0.308481	0.0888111	1.76166	1.91109	0.977217	0.00956067	0.0925345	FRMD6
XM_012150804.2	0.0322055	0.036278	0.0154796	0.119722	0.209824	0.348352	0.0413915	0.123858	PTAFR
XM_012182848.2	0.0320082	0.0488026	0.0344721	0.113456	0.134351	0.09099	0.0053629	0.340271	PTPRK
XM_012175370.2	0.031809	3.13997e-08	0.0175384	0.0959882	0.0787182	0.12924	0.0082549	0.162356	MRPL55
XM_012119456.2	0.0316436	0.00333441	0.0156054	0.0622472	0.0671058	0.0361977	0.0385277	0.305546	IL12RB2
XM_015097475.1	0.0312899	0.0152426	0.0710828	0.14882	0.0793518	0.123949	0.0407738	0.33402	SYNE1
XM_012176690.1	0.0299308	0.0119223	0.00528456	0.0711468	0.0686106	0.129005	0.0246906	0.175387	ATXN7L1
XM_015092745.1	0.029858	0.0158054	0.0289344	0.0917114	0.102351	0.0595514	0.01193	0.294139	CD28
XM_012183135.1	0.0297272	0.0288036	0.0612331	0.166844	0.0728913	0.123158	0.0498653	0.330026	SYNE1
XM_012105584.2	0.029421	0.422141	0.380447	1.27436	0.713854	0.747354	0.0449	0.304145	ZNF32
XM_004018536.3	0.0278748	0.00258759	0.01859	0.0464769	0.0360946	0.0430475	0.0331033	0.390485	IFT122
XM_012189670.2	0.0276279	0.0581238	0.0926221	0.193971	0.408464	0.383805	0.0186224	0.180862	GALNS
XM_012173566.2	0.027156	0.117155	0.0132489	0.227637	0.144824	0.160954	0.0385572	0.29538	RASGRP3
XM_012181964.2	0.0264117	0.0477263	0.000490241	0.0615553	0.0881417	0.0887561	0.0287697	0.312968	SIPA1L1
XM_015093650.1	0.0255478	0.0252288	1.0487e-10	0.0862886	0.115859	0.106482	0.00211046	0.164522	PHACTR4
XM_004022051.3	0.025376	0.000551939	0.0481583	0.762262	0.701105	0.647644	4.57908e-05	0.0350952	APEX2
XM_015098383.1	0.0244941	0.027482	0	0.0540795	0.0946888	0.0885637	0.0157897	0.219002	AATK
XM_015092594.1	0.024426	0.00115782	0.0201604	0.0511427	0.0519826	0.0861833	0.0243573	0.241638	MED12L
XM_015097215.1	0.0242179	0.0174627	0.193758	0.38754	0.319718	0.229078	0.0338692	0.251446	CEP128
XM_015099251.1	0.0236548	0.0154409	0.0276222	0.0491636	0.0799364	0.0955435	0.0201866	0.296994	KCNAB2
XM_015105169.1	0.0236243	0	0.0146264	0.0329865	0.0599867	0.0431234	0.0355849	0.281056	LOC106992004
XM_012103387.2	0.0235626	0.0102673	0.023014	0.280852	0.187279	0.181166	0.0037269	0.0875469	DTNA
XM_012181961.2	0.0234903	0.000909776	0.00264657	0.0721265	0.0967873	0.0736481	0.00263778	0.111504	SIPA1L1
XM_012100208.2	0.0233365	0.0932814	0.0488197	0.279595	0.214324	0.405586	0.0149006	0.183921	ATG7
XM_004011837.2	0.023152	0.0236322	0.033986	0.0722872	0.0530507	0.0594087	0.00653794	0.437195	CDH17
XM_015098093.1	0.0230228	0.0319089	0.119926	0.228549	0.171123	0.229223	0.0142105	0.278039	LOC101107613
XM_012185834.2	0.0223268	0.00116775	0.00406208	0.0340293	0.0425179	0.0260789	0.0372618	0.268515	KCNJ12
XM_004020577.3	0.022134	0.0464833	0.04133	0.319454	0.365511	0.176747	0.0119399	0.127592	SERPINB11
XM_015092512.1	0.0218831	0.0437348	0.0938216	0.298486	0.476384	0.164129	0.0489623	0.169797	VPS8
XM_015095933.1	0.0211002	0	0.0208913	0.0692288	0.0499823	0.0443644	0.0169213	0.25671	MEIKIN
XM_012187378.2	0.0210487	0.0392952	1.51331e-07	0.132256	0.0891702	0.0575968	0.0406135	0.216269	CAMTA1
XM_012181584.1	0.0190768	2.9457e-07	0.00299891	0.0344124	0.0377687	0.0762131	0.0453601	0.148766	ATP8B4
XM_012181586.1	0.0184953	0.00293082	0.00396882	0.136097	0.109345	0.145982	0.000534067	0.0648783	ATP8B4
XM_012104818.2	0.0176744	0.0252097	0.0116026	0.0665681	0.106619	0.0791709	0.00611631	0.21591	KCTD7
XM_012106699.2	0.0173878	0.0185416	0.00476393	0.176071	0.124446	0.147247	0.000955971	0.0908813	CCNB3
XM_012190581.2	0.0171075	0.000196945	0.0118684	0.25392	0.218048	0.124028	0.00840951	0.0489481	SAE1
XM_015095233.1	0.0168707	0.0476519	0.0353943	0.227824	0.165203	0.109115	0.019372	0.198982	KIAA1324L
XM_015099005.1	0.0161649	0.0154132	0.00365639	0.103291	0.0618314	0.0573474	0.0146984	0.158379	NR5A2
XM_015093499.1	0.0159385	0.000441943	0.110087	0.386441	0.55157	0.217591	0.0284976	0.109438	NBEAL1
XM_012106586.2	0.0153171	0.00435216	0.116282	0.374385	0.242957	0.255762	0.0110605	0.15571	LAS1L
XM_012098859.2	0.0143676	0.0138685	2.15556e-05	0.140267	0.0722106	0.0939632	0.0108315	0.0922126	LRFN5
XM_015093649.1	0.0142285	0.111901	0.212562	0.287513	0.316025	0.281265	0.0353466	0.382788	PHACTR4
XM_012101113.2	0.0137887	0.00698232	0	0.0439884	0.0170821	0.0384999	0.0450463	0.208606	LOC101103021
XM_004021457.3	0.013628	0	0.0258991	0.0710694	0.0479971	0.0417233	0.0255423	0.245831	OIT3
XM_012178831.1	0.0134801	0.0450058	0.00319352	0.0884878	0.18658	0.106141	0.0311757	0.1618	GRIA1
XM_012175533.2	0.01346	0.00749601	0.00122514	0.24763	0.323387	0.232387	0.000781215	0.027609	LOC101120367
XM_012175489.2	0.0133538	4.82578e-05	0.00587114	0.0239462	0.0178521	0.016461	0.0442216	0.330818	C1RL
XM_012176427.2	0.0132224	0.0138178	0.0131042	0.0642614	0.112996	0.115278	0.00720072	0.137229	DGKB
XM_015104540.1	0.0130249	0.0140809	0.015562	0.0195469	0.0224708	0.020162	0.00488936	0.6862	DLGAP2
XM_004008018.3	0.0117975	0.127887	0.111647	0.196809	0.193173	0.224722	0.0323355	0.408865	CADPS2
XM_015096755.1	0.011656	0	0	0.023988	0.0270545	0.0119211	0.0471773	0.185123	LOC105613069
XM_012172368.2	0.0114367	0	0.00683949	0.0247275	0.0160137	0.0210778	0.025415	0.295641	SIX2
XM_015097160.1	0.0111593	1.10886e-20	0.0108921	0.0350767	0.0404927	0.0511216	0.00429678	0.174056	DPF3
XM_004015066.2	0.0110985	0.00782953	0.00724935	0.0553055	0.0254358	0.0357737	0.0271103	0.224669	KCTD19
XM_012178051.2	0.0109904	1.07044e-06	0.0464877	0.134152	0.105318	0.148096	0.00429588	0.148308	HSD11B1L
XM_012189932.1	0.0106539	0.00752888	0.00704673	0.0496177	0.0234709	0.0310337	0.0285695	0.242307	KCTD19
XM_015094662.1	0.0104802	0.00103165	0.136592	0.241589	0.503462	0.431775	0.0186117	0.12585	BIN2
XM_015092728.1	0.0100744	0.010721	0.0101253	0.0521001	0.0366589	0.0213085	0.0412575	0.280924	PP2D1
XM_015105333.1	0.010035	0	0	0.0207285	0.0127138	0.0233035	0.0280627	0.17684	LOC101106755
XM_012141745.2	0.00981022	0.00130755	0.0774233	0.256003	0.241319	0.243594	0.000891294	0.119502	SATB2
XM_004022328.3	0.0097862	0.00248195	3.90282e-06	0.0589856	0.0476231	0.133335	0.0484729	0.0511455	FAM122B
XM_012183974.2	0.00908609	0	4.89753e-05	0.0293952	0.0194826	0.0328839	0.00852895	0.111728	LOC101111409
XM_012143143.2	0.0090124	0.000723656	0.0279452	0.0490317	0.0941376	0.0538977	0.0317312	0.19121	NBEAL1
XM_012179336.2	0.00839481	0.0339908	0.0634424	0.0975208	0.110383	0.0841999	0.0243138	0.362296	CLOCK
XM_004006367.3	0.00838254	0.00402754	0.00851659	0.0215365	0.0256725	0.0317693	0.00430578	0.264968	ASIC1
XM_015093127.1	0.0082313	0.000436331	0.000174745	0.0170685	0.0287114	0.0135267	0.0336109	0.149096	GABBR2
XM_012099383.2	0.00814859	0.00877516	0.00811457	0.0130387	0.014917	0.0175258	0.00666202	0.550517	SLC7A14
XM_012187876.2	0.00717071	1.73709e-06	0.429404	0.758544	0.690508	0.523991	0.031709	0.22127	PTPRC
XM_012184154.2	0.00715415	0.000140313	0.00205829	0.0681304	0.121374	0.168649	0.0162093	0.0261138	SLC26A7
XM_015104954.1	0.00679972	0.0350081	0.0366177	0.129221	0.079288	0.151144	0.0159634	0.218059	BRCC3
XM_012096580.2	0.0064984	0.000955519	0.00119728	0.0277766	0.0104572	0.021993	0.0334649	0.143644	DLG1
XM_015099181.1	0.00632797	0.0237952	0.00448618	0.120806	0.0993144	0.0945782	0.000775308	0.109976	AHCTF1
XM_012174258.2	0.00590695	0.00112839	0.00145428	0.0385349	0.0743244	0.0446415	0.0112419	0.0539021	NEXN
XM_015094447.1	0.00563144	0.0114088	0.0149778	0.0398528	0.0295627	0.0200801	0.0388249	0.357762	DYSF
XM_004006368.3	0.00548227	0.00336605	0.00543429	0.008688	0.0103348	0.00889233	0.00638713	0.511644	ASIC1
XM_012102793.2	0.00536541	0.000401629	0.000161884	0.0782443	0.0835859	0.10472	0.000461996	0.0222432	SEC31B
XM_015095213.1	0.00512275	0.00232839	0.00254532	0.0605906	0.121885	0.125562	0.00923554	0.0324521	SNX13
XM_004004018.3	0.00510912	0.0214175	0.0247154	0.0587175	0.0538306	0.0368918	0.0217912	0.342894	MUSK
XM_004018317.3	0.0050957	0.00680108	0.0301007	0.0531765	0.10023	0.0757637	0.0168369	0.183259	IL5RA
XM_012180567.2	0.00496403	0.0192182	0.00404812	0.0537937	0.0408068	0.086563	0.0243985	0.155828	TPM1
XM_012101032.1	0.00427083	0.00183297	1.91291e-05	0.0825816	0.144792	0.121102	0.00328158	0.0175706	MME
XM_012185941.2	0.00408458	0.000403561	1.14553e-17	0.0230615	0.0273243	0.00731954	0.0463217	0.0777768	PHOSPHO1
XM_012104064.2	0.00402631	0.0162403	0.0194152	0.0908232	0.0339859	0.0855607	0.0384852	0.188629	C24H16orf71
XM_012185936.2	0.00392184	0.000356585	8.64702e-18	0.0192206	0.0212807	0.00672039	0.0386357	0.0906027	PHOSPHO1
XM_004004299.3	0.00357467	0.0323417	0.113296	0.211777	0.183893	0.210317	0.0110871	0.246231	GCNT1
XM_012190222.2	0.00340151	0.00110798	0.000272644	0.0596464	0.0500204	0.019215	0.0277206	0.0371048	PHLDB2
XM_012124912.1	0.00339089	0.00487025	3.01293e-06	0.0803903	0.0589186	0.138248	0.0193998	0.0297745	KIAA2026
XM_004010413.3	0.00316513	0	0	0.0132335	0.00792499	0.00695918	0.0199342	0.112567	NUTM1
XM_012181130.2	0.00316497	0	0	0.0131987	0.00791807	0.00694783	0.0198576	0.112774	NUTM1
XM_015102833.1	0.00298416	0.00170727	0.0730306	0.685969	0.497679	0.312673	0.0127791	0.0519421	KIF13A
XM_012178526.2	0.00297679	0	0	0.00594917	0.0108469	0.00930059	0.0117323	0.114068	LOC106990130
XM_015097725.1	0.00228919	2.20618e-07	0.00137981	0.016873	0.0123778	0.00602596	0.0306169	0.104012	FAM49B
XM_015092584.1	0.00207728	0.0252971	0.00512892	0.0388471	0.0776016	0.102117	0.0351389	0.148712	MME
XM_012095243.1	0.00194702	3.82851e-06	0.0120528	1.15925	1.45514	1.02851	0.000663105	0.00384407	ARFIP2
XM_012180593.2	0.00178789	0.00285369	0	0.03038	0.0232225	0.00815809	0.0448277	0.0751544	CAPN3
XM_012095731.1	0.00151585	1.43669e-07	1.50291e-05	0.257539	0.106281	0.149851	0.0191473	0.00298055	BTBD10
XM_004008541.3	0.00146198	0.0261765	0.0166255	0.0411674	0.0372594	0.0516413	0.0269429	0.340314	SWSAP1
XM_012098346.2	0.00100722	0.00171605	0.052638	0.106438	0.251553	0.121089	0.0454081	0.115557	MEF2A
XM_012186119.1	0.000976189	0.00394746	0.0239178	0.0485544	0.0603479	0.0331289	0.0241469	0.203064	ATP6V0A1
XM_004022346.2	0.00097311	0.00606291	2.19655e-13	0.078629	0.0667464	0.074166	5.64052e-05	0.0320487	TMEM255A
XM_012095876.2	0.000880694	0.132174	0.282964	0.482858	0.327651	0.460911	0.0396781	0.327208	ZNF215
XM_015092583.1	0.000859204	0.0123072	0.00197749	0.0173213	0.0303249	0.0397887	0.0320058	0.173202	MME
XM_012106148.2	0.000698695	0.0898749	0.000940322	0.19431	0.174666	0.220977	0.00698256	0.155121	LOC105605313
XM_015101518.1	0.000684465	0.691339	0.00461161	0.928255	1.32954	0.91905	0.0361367	0.219285	JADE1
XM_015105251.1	0.00065409	0.000265371	1.04079e-05	0.117813	0.03604	0.127146	0.0320996	0.00330916	LOC105605939
XM_015097246.1	0.000598494	0.125527	0.0253435	0.323437	0.437522	0.344027	0.00359493	0.137078	ME1
XM_015103662.1	0.000510523	1.46498e-08	0.270825	0.713731	0.440495	0.88282	0.0200866	0.1332	MPPE1
XM_012178665.2	0.000401764	0.0332882	0.0912306	0.340142	0.496902	0.329925	0.00448059	0.107047	ARHGAP26
XM_012182775.1	0.000354968	8.42357e-05	5.44854e-12	0.0328222	0.0146275	0.0553487	0.0442531	0.00427247	ANKRD6
XM_012182510.2	0.000354261	0.00122092	0.00140955	0.0209563	0.0395932	0.0276308	0.00651668	0.033848	FAM184A
XM_012188340.2	0.000304074	0.000161947	1.42269e-05	0.630256	0.154401	0.524466	0.0390139	0.000366847	KIAA1217
XM_012123646.2	0.000260971	0.0417935	7.01214e-12	0.131363	0.234712	0.159354	0.00889794	0.0800384	PIP5K1B
XM_012101036.2	0.000179749	0.000153267	1.63005e-06	0.00386005	0.0071615	0.00800216	0.00791015	0.017591	MME
XM_015100692.1	0.000146715	0.000178631	0.000572535	0.0141985	0.0247003	0.0152501	0.00604086	0.0165817	LOC101113619
XM_015096435.1	0.000138223	0.00590778	0.056388	0.185968	0.121992	0.158423	0.00637742	0.133869	ARAP2
XM_012187616.2	0.000136398	0.0244034	0.000209535	0.147392	0.0486009	0.152215	0.0360181	0.0710763	LOC101122496
XM_012187200.2	0.000119827	0.219592	0.246676	0.402063	0.810036	0.960143	0.0366271	0.214703	CEP170
XM_015093017.1	9.92659e-05	3.50966e-10	0.0979991	0.194869	0.372945	0.557974	0.0355237	0.0871375	LOC101123603
XM_012180599.2	9.23609e-05	0.0229482	9.99468e-06	0.0912344	0.0791368	0.134984	0.00718548	0.0754878	ESR2
XM_012102592.2	8.3489e-05	0.000130778	0.124601	0.205527	0.18856	0.16486	0.0284535	0.223304	CEP70
XM_012102982.2	8.22713e-05	6.93981e-05	8.89309e-08	0.000174707	0.000116554	0.000248569	0.0480331	0.281123	ABLIM1
XM_012184408.1	6.00647e-05	0.189254	0.235208	0.331457	0.428196	0.397396	0.0343682	0.3669	ZC3H13
XM_012188337.2	2.58815e-05	1.37026e-05	1.16576e-06	0.0134908	0.00336009	0.0142221	0.0419233	0.00131142	KIAA1217
XM_012095557.2	2.02686e-05	9.71336e-09	8.56457e-13	0.0903765	0.0580471	0.0218807	0.0455079	0.000119071	SLC37A4
XM_012106715.2	1.65322e-05	0.0288354	0.0104971	0.454271	0.258492	0.133139	0.0456731	0.0465173	PPP1R3F
XM_012187199.2	1.21121e-05	0.179584	0.16017	0.295469	0.272648	0.299934	0.0376097	0.391413	CEP170
XM_012104502.2	4.29877e-06	0.0065273	0.00335826	0.170009	0.0553048	0.144107	0.026163	0.0267712	CUX1
XM_012107041.2	3.78627e-06	3.8611e-07	8.19024e-06	2.43677e-05	3.51152e-05	2.0913e-05	0.00938393	0.153772	TMLHE
XM_004004580.3	3.15644e-06	0.00639513	1.94103e-05	0.0606507	0.140392	0.0983153	0.0134579	0.0214382	CDCA7
XM_015092178.1	2.85095e-06	1.80154e-05	0.000865862	0.103399	0.151849	0.123254	0.000862308	0.00234273	PHTF1
XM_012186044.1	2.12579e-06	6.94342e-06	4.45244e-06	1.31108e-05	1.16916e-05	8.94251e-06	0.0219871	0.400702	GRB7
XM_012107920.2	8.62818e-07	0.106615	0.127775	0.225654	0.297504	0.252827	0.0156724	0.302056	LOC101116548
XM_012188261.2	5.08424e-07	0.000742323	3.80089e-15	0.0947834	0.149177	0.0843345	0.00557412	0.0022627	CCDC7
XM_012173916.2	4.8329e-07	0.0353791	0.00326114	0.194985	0.0761958	0.165426	0.023959	0.0885023	ZC3H6
XM_015101958.1	2.06232e-07	8.86038e-13	0.00463796	0.0182344	0.0158157	0.0102863	0.00930055	0.104613	OTUD7A
XM_015099560.1	1.83885e-07	1.47883e-07	0.00227626	0.00457423	0.00509247	0.00359961	0.0138908	0.171607	PARD3
XM_004018141.3	1.59184e-07	0.00298296	0.0136199	0.0673348	0.0563729	0.0988854	0.00686027	0.0745892	LOC101115576
XM_012099618.2	7.29732e-08	0.0101115	0.00261282	0.046347	0.0467333	0.0326772	0.00242068	0.101182	CNTN4
XM_012100294.2	1.15129e-08	0.60104	0.514192	1.33455	1.21358	0.826029	0.0359467	0.330522	MGLL
XM_012185516.2	1.07001e-08	0.121936	0.156797	0.693875	0.452653	0.287778	0.0387921	0.194333	ATP2A3
XM_012095632.2	1.02438e-08	0	0	0.0297699	0.0139687	0.0123742	0.0280708	1.82557e-07	CRTAM
XM_012100140.2	9.42979e-09	0.00423036	5.25388e-05	0.0226518	0.00843516	0.0146074	0.0337017	0.0937294	KIF9
XM_012187239.2	3.09806e-09	0.0397706	1.08198e-06	0.342204	0.140444	0.198671	0.0252876	0.0583745	NME7
XM_012104226.2	1.03868e-09	0.0367145	0.0393785	0.122721	0.113036	0.184816	0.0112832	0.180926	DCUN1D3
XM_012107114.2	6.75419e-10	2.5589e-18	5.92391e-11	0.017461	0.0212618	0.018842	6.58953e-05	1.27623e-08	LOC101112543
XM_004006733.3	2.94529e-10	0.198953	0.460134	0.942899	0.75942	0.563432	0.0360557	0.290891	CYTH4
XM_012188313.2	1.60882e-10	7.12214e-05	0.113786	0.212572	0.293162	0.153279	0.0306772	0.172769	BMI1
XM_012108119.2	8.18143e-12	5.63347e-20	0	0.0511505	0.0399489	0.0820612	0.0101557	4.72476e-11	LOC101118515
XM_012131146.2	3.60335e-12	2.46837e-10	6.83373e-09	0.734352	0.615029	0.546219	0.000326721	3.73716e-09	OSGEPL1
XM_012124072.2	2.84395e-12	0.0239723	0.0174603	0.0539337	0.049503	0.0435626	0.0105483	0.281856	PUM3
XM_004021736.2	4.31611e-13	0.0124365	0.22581	0.330277	0.544484	0.286717	0.0467219	0.205123	MSR1
XM_015091602.1	2.34219e-13	5.97643e-16	0.0176164	0.0752274	0.0420246	0.113274	0.0295001	0.0764184	PPIE
XM_004021556.3	1.3818e-13	0.0281774	8.69038e-06	0.0622532	0.0691628	0.0287987	0.047823	0.175927	ARHGAP22
XM_015094676.1	1.26511e-13	1.6435e-10	0.0544486	0.545746	0.214532	0.379627	0.0205138	0.0477659	LOC101116975
XM_015100694.1	8.66818e-15	1.04614e-06	0.000411115	0.00586448	0.005436	0.0105968	0.0124816	0.0188225	LOC101113619
XM_015102423.1	2.72209e-15	1.42158e-13	0.0108648	0.0343375	0.0386344	0.0562233	0.00659766	0.0840959	CCDC36
XM_012096048.2	5.275e-16	1.9926e-06	0	0.040247	0.0336953	0.00868725	0.0457307	2.41148e-05	CHRDL2
XM_015103894.1	4.7294e-16	2.86156e-14	4.24715e-15	0.158394	0.246207	0.275033	0.00295941	4.90495e-14	PRKCB
XM_012099580.2	1.16934e-16	5.77984e-18	0	0.0267653	0.0635284	0.0475115	0.0124821	8.90489e-16	LRRC34
XM_015102873.1	4.95246e-20	0.0761637	0.0339489	0.178382	0.146179	0.300796	0.0298464	0.17608	GMDS
NM_001009214.1	2.83486e-22	0.0368188	2.56147e-26	0.0755455	0.0914789	0.0827419	0.00563656	0.147413	CTLA4
XM_004018909.3	2.24922e-23	0.816533	2.64875	7.41134	5.13153	4.05237	0.0256533	0.208812	LOC101109492
XM_012182817.2	8.98109e-25	4.24839e-25	1.09419e-25	7.88603e-24	1.08483e-23	3.27377e-24	0.0363812	0.0650835	LOC101114528
XM_012132536.2	3.76382e-26	6.45687e-27	4.77146e-28	0.00197393	0.00223028	0.00191286	3.05691e-05	7.28652e-24	TTN
XM_015095746.1	5.80178e-28	0.0456857	0.0408111	0.0771798	0.156954	0.194075	0.0382053	0.201997	BORCS8
XM_012183035.1	2.92135e-29	2.28865e-27	1.24902e-27	1.07187e-26	3.91403e-26	3.46155e-26	0.0380129	0.0422244	ZC2HC1B
XM_015104686.1	1.02441e-32	2.74675e-12	0.00676772	0.0286212	0.0199512	0.0239962	0.00287868	0.0932596	KLHL34
XM_004019092.3	1.04412e-87	7.44256e-89	2.87404e-88	4.93877e-87	9.09241e-87	5.3613e-87	0.0113869	0.0724997	LOC101115410
XM_004006234.2	0	0.00741901	0.0139306	0.0249138	0.0177623	0.0333449	0.0392612	0.280838	LRRIQ1
XM_012190212.2	0	6.85342e-19	0.0359312	0.0496275	0.057711	0.0519296	0.0281624	0.225602	SYNE4
XM_015093132.1	0	0.0291571	0	0.0430559	0.0486198	0.0431956	0.023524	0.216185	LOC106990933
XM_012182377.1	0	0.00111368	0	0.00120338	0.00267378	0.00327411	0.0487506	0.155732	LIN28B
XM_012107954.2	0	0.0147446	0	0.0207295	0.033584	0.0510696	0.0399639	0.139914	LOC101112298
XM_015101777.1	0	0.0454314	0	0.0789709	0.106546	0.141555	0.0164438	0.138903	LOC101117021
XM_004019538.3	0	0	0.00479851	0.015046	0.00590559	0.0160999	0.040829	0.129509	KCNJ5
XM_012105267.2	0	0	0.0107641	0.0243296	0.0265385	0.0467613	0.022268	0.110254	PLA2G12B
XM_004012218.3	0	0	0.0273638	0.0560814	0.0962937	0.112728	0.01437	0.10322	GPR18
XM_015095892.1	0	0.0290878	0.01486	0.211584	0.202731	0.079024	0.0264045	0.0890824	GIPC3
XM_015104585.1	0	0	3.23781e-09	0.00459613	0.0108387	0.00913699	0.0117269	1.31769e-07	LOC105605305
